# Supplementary material for: Differentially Regulated miRNAs and Their Related Molecular Pathways in Lichen Sclerosus
Source: Cells. 2021 Sep 2;10(9):2291. doi: 10.3390/cells10092291 (PMC8465596; doi:10.3390/cells10092291)
Supplement: Supplementary file 1 [file cells-10-02291-s001.zip]

Archive with 2 entries (2 files):
- cells-1329504- Table S2 IPA analysis network list (top 10).pdf
- cells-1329504-supplementary Table S1 .xlsx
