# Supplementary material for: Differentially Regulated miRNAs and Their Related Molecular Pathways in Lichen Sclerosus
Source: Cells. 2021 Sep 2;10(9):2291. doi: 10.3390/cells10092291 (PMC8465596; doi:10.3390/cells10092291)
Supplement: Supplementary file 1 [file cells-10-02291-s001.zip › cells-1329504-supplementary Table S1 .xlsx]

## Sheet: Sheet1
red is pvalue<=0.001,orange is pvalue <=0.01,blue is pvalue<=0.05,green is pvalue <=0.1.
Index	miR_name	miR_seq	up/down	fold_change(LS(mean)/Normal(mean))	log2(fold_change)	pvalue(t_test)	Normal(mean)	LS(mean)	LS/L1(norm)	LS/L10(norm)	LS/L11(norm)	LS/L12(norm)	LS/L2(norm)	LS/L3(norm)	LS/L4(norm)	LS/L5(norm)	LS/L6(norm)	LS/L7(norm)	LS/L8(norm)	LS/L9(norm)	Normal/N1(norm)	Normal/N10(norm)	Normal/N11(norm)	Normal/N12(norm)	Normal/N2(norm)	Normal/N3(norm)	Normal/N4(norm)	Normal/N5(norm)	Normal/N6(norm)	Normal/N7(norm)	Normal/N8(norm)	Normal/N9(norm)	LS/L1(raw)	LS/L10(raw)	LS/L11(raw)	LS/L12(raw)	LS/L2(raw)	LS/L3(raw)	LS/L4(raw)	LS/L5(raw)	LS/L6(raw)	LS/L7(raw)	LS/L8(raw)	LS/L9(raw)	Normal/N1(raw)	Normal/N10(raw)	Normal/N11(raw)	Normal/N12(raw)	Normal/N2(raw)
1	mmu-let-7c-5p_R+2	TGAGGTAGTAGGTTGTATGGTTAT	down	0.232937	-2.10199	1.05628e-07	49.4431	11.5171	17.4711	9.68088	9.89473	13.5993	21.5194	12.6241	0	7.81821	7.76156	9.20122	16.5826	12.0522	41.9099	65.5371	42.0663	57.1618	60.8851	41.6273	72.0916	26.2541	52.9405	40.3755	47.8905	44.5774	27.5	5.5	14.5	15	22.5	27.5	0	11	11	5.5	43.5	36.5	81	102	12.5	34.5	77.5
2	hsa-let-7c-5p	TGAGGTAGTAGGTTGTATGGTT	down	0.53905	-0.891509	1.7311e-06	3219.43	1735.43	1752.2	1552.75	1371.4	1753.17	1701.95	1985	2411.31	1274.06	1407.61	1629.31	2132.97	1853.48	2738.14	2938.72	2932.86	4112.25	4246.22	2600.02	2219.39	3023.81	3942.49	3578.99	3352.34	2947.95	2758.02	882.167	2009.68	1933.73	1779.5	4324.07	23.3333	1792.57	1994.92	973.917	5595.3	5613.28	5292.05	4573.73	871.5	2481.95	5404.97
3	hsa-miR-31-5p_R+2	AGGCAAGATGCTGGCATAGCTGT	up	21.9083	4.4534	1.43185e-05	332.688	7288.62	3710.86	13553.2	6069.22	5928.41	5637.13	9257.37	4857.06	12775	4926.48	8985.41	3808.27	7955.08	789.561	133.002	474.508	288.294	163.408	247.781	762.111	647.602	165.515	61.5432	62.2576	196.675	5841	7700	8894	6539	5894	20166	47	17974	6982	5371	9990	24092	1526	207	141	174	208
4	hsa-miR-146a-5p	TGAGAACTGAATTCCATGGGTT	up	3.24804	1.69957	4.73459e-05	3562.32	11570.6	6408.71	8255.15	17966.4	14484.7	14232	17456.8	5063.75	13590.5	11223.6	5595.18	11939.3	12630.8	3677.46	2592.25	5238.1	4881.95	2614.53	4395.97	2739.48	4022.59	2389.01	3109.11	3973.82	3113.58	10087.5	4690	26328.5	15976.5	14880.5	38027.5	49	19121.5	15906.5	3344.5	31319.5	38252.5	7107.5	4034.5	1556.5	2946.5	3328
5	hsa-miR-26a-5p	TTCAAGTAATCCAGGATAGGCT	down	0.645256	-0.632057	5.84905e-05	54530.8	35186.3	32360.6	23774.2	25487.3	30280.9	39595.6	34253.9	53031.6	30735.1	43044.1	24208.7	46383.9	39080	56316.3	57079.3	51992.3	36393.8	66406.6	57903.4	45263.2	44343.3	52180	50652	69046.6	66792.7	50936.5	13506.8	37349.8	33399.7	41399.8	74617.8	513.167	43243.3	61003.8	14470.7	121676	118354	108844	88836.5	15449.5	21965.5	84528.2
6	hsa-miR-10a-5p_R-1	TACCCTGTAGATCCGAATTTGT	down	0.477335	-1.06693	0.000152535	6337.56	3025.14	1597.81	2803.94	1109.57	2055.31	5071.89	1980.84	3616.96	3109.52	4496.77	2330.42	5599	2529.63	4645.27	8262.18	9153.63	5139.59	7087.42	5058.7	6179.28	4096.22	4493.85	10417.5	6324.81	5192.35	2515	1593	1626	2267	5303	4315	35	4375	6373	1393	14687.5	7661	8978	12859	2720	3102	9021.5
7	hsa-miR-146b-5p_R+1	TGAGAACTGAATTCCATAGGCTGT	up	2.97522	1.573	0.000152724	2199.35	6543.55	2176.26	5657.16	7480.76	8381.28	6464.91	9501.36	2583.55	6974.2	12104.2	6061.93	5373.32	5763.73	2215.79	2070.52	3212.18	3201.89	1663.15	2362.84	1050.48	3247.9	1706.27	1686.17	2606.77	1368.21	3425.5	3214	10962.5	9244.5	6759.5	20697.5	25	9812.5	17154.5	3623.5	14095.5	17455.5	4282.5	3222.5	954.5	1932.5	2117
8	mmu-miR-1983	CTCACCTGGAGCATGTTTTCT	up	14.0191	3.80932	0.000176044	2.11338	29.6277	36.2128	65.1259	19.1071	44.4245	35.3875	46.3649	0	13.5042	17.6399	25.0942	30.8779	21.7929	9.3133	3.2126	0	0	0	3.9645	0	1.90247	0	2.35197	2.61221	2.00348	57	37	28	49	37	101	0	19	25	15	81	66	18	5	0	0	0
9	hsa-let-7a-5p	TGAGGTAGTAGGTTGTATAGTT	down	0.682311	-0.5515	0.000192484	34267	23380.8	25916.8	19574.7	27555.5	28600.8	18163.9	22840.7	27144.4	19438.5	17130.6	18088.5	29991.3	26123.4	29631.1	35762.9	27010.4	37921	46342.7	31022.4	20266.3	34698.1	41080.9	35545.1	38124.2	33799.5	40793.8	11121	40380.5	31546.5	18991.6	49755.6	262.667	27349.4	24278.2	10812.4	78674.2	79114.8	57268.5	55660.2	8026.13	22887.2	58989.1
10	hsa-miR-155-5p_R-1	TTAATGCTAATCGTGATAGGGGT	up	17.7663	4.15107	0.000224023	254.332	4518.52	1168.97	5945.82	9200.73	8738.03	4315.36	5849.32	0	2967.37	3099.69	5674.64	3121.33	4140.99	250.942	275.642	343.261	230.304	181.477	419.576	0	338.64	284.783	274.396	228.568	224.39	1840	3378	13483	9638	4512	12742	0	4175	4393	3392	8188	12541	485	429	102	139	231
11	hsa-miR-34a-5p_R+1	TGGCAGTGTCTTAGCTGGTTGTT	up	3.35684	1.7471	0.000297022	883.566	2965.99	4311.86	3925.16	4843.64	4820.52	755.571	2563.38	930.076	2170.62	2372.22	2583.03	2187.37	4128.44	1540.83	810.861	615.851	939.442	320.531	490.938	288.366	1749.9	1107.49	863.172	927.769	947.646	6787	2230	7098	5317	790	5584	9	3054	3362	1544	5738	12503	2978	1262	183	567	408
12	hsa-miR-187-3p_R+1	TCGTGTCTTGTGTTGCAGCCGGT	up	13.9368	3.80083	0.000326614	7.48068	104.257	116.897	137.293	53.2268	87.9425	153.027	241.924	0	81.7359	29.6351	65.245	159.345	124.814	19.144	3.2126	0	0	0	28.4123	0	9.13187	3.04256	5.48793	11.3196	10.0174	184	78	78	97	160	527	0	115	42	39	418	378	37	5	0	0	0
13	hsa-miR-200b-3p	TAATACTGCCTGGTAATGATGA	down	0.652214	-0.616583	0.000345923	10444.1	6811.8	7467.14	5129.11	5724.61	5932.49	4923.64	6451.61	11987.6	5599.26	6171.85	7437.09	8576.61	6340.59	8725.01	10456.7	12377.6	7551.16	13135.1	15095.2	10669.6	7943.4	10489.2	8408.29	10920.1	9558.27	11753.5	2914	8389	6543.5	5148	14054	116	7878	8747	4445.5	22498.5	19202.5	16863	16274.5	3678	4557.5	16719.5
14	hsa-miR-199b-5p_R-1	CCCAGTGTTTAGACTATCTGTT	down	0.526194	-0.926333	0.000440609	21136.5	11121.9	10527.8	6239.77	5237.84	6368.12	5920.23	9502.97	23045.2	19912	13578.3	7099.99	13435.3	12595.3	14298	17486.4	25118.6	28604.1	14660.9	13451.8	18187.7	18429.9	20122	32449.4	26013.8	24815.3	16571	3545	7675.67	7024	6190	20701	223	28015.7	19243.7	4244	35244	38145	27634	27215.3	7464	17264	18661.7
15	hsa-miR-196a-5p_R+1	TAGGTAGTTTCATGTTGTTGGGA	down	0.547653	-0.868665	0.000464115	1499.44	821.172	1118.15	1067.54	648.958	940.622	565.722	686.981	0	480.465	1062.28	1330.83	1249.54	702.987	1814.54	2035.72	2012.45	1861.49	976.912	762.836	968.087	1276.56	1657.28	1701.45	1419.3	1506.62	1760	606.5	951	1037.5	591.5	1496.5	0	676	1505.5	795.5	3277.83	2129	3507	3168.33	598	1123.5	1243.5
16	hsa-miR-196a-5p	TAGGTAGTTTCATGTTGTTGGG	down	0.567583	-0.817097	0.000473264	633.344	359.475	564.157	391.636	344.609	421.126	223.324	308.258	0	213.935	439.939	571.312	493.982	341.423	708.846	807.221	743.732	784.525	412.055	319.473	411.952	595.094	757.292	756.354	669.813	633.768	888	222.5	505	464.5	233.5	671.5	0	301	623.5	341.5	1295.83	1034	1370	1256.33	221	473.5	524.5
17	hsa-miR-21-5p	TAGCTTATCAGACTGATGTTGA	up	4.34915	2.12073	0.000518946	31130.2	135390	95499.5	218036	293154	233457	62297.3	102078	48260.6	105392	124431	125543	73176.7	143355	39492	35404.8	26656.6	21575.7	14028.7	16897.4	11019.7	56348.2	35666.1	44376.2	35053.6	37043.7	150319	123873	429596	257502	65136	222363	467	148284	176348	75043	191960	434150	76327	55103	7921	13022	17857
18	mmu-miR-146a-5p_R+2	TGAGAACTGAATTCCATGGGTTAA	up	3.1261	1.64436	0.00055577	297.34	929.514	369.752	813.194	1209.89	1307.35	1481.49	1265.62	0	1339.76	1088.74	419.91	1084.16	774.309	293.369	287.207	474.508	463.922	216.044	391.164	164.781	223.35	186.204	257.149	359.614	250.769	582	462	1773	1442	1549	2757	0	1885	1543	251	2844	2345	567	447	141	280	275
19	hsa-miR-138-5p_R+1	AGCTGGTGTTGTGAATCAGGCCGT	up	3.55635	1.8304	0.000556712	7.88968	28.0585	32.7186	15.8414	37.1905	40.798	15.3027	23.871	0	30.9175	28.5767	39.3143	18.6792	53.4917	23.8007	1.6063	0	7.45589	0	1.98225	0	21.8784	15.8213	6.07592	3.70063	12.3548	51.5	9	54.5	45	16	52	0	43.5	40.5	23.5	49	162	46	2.5	0	4.5	0
20	hsa-miR-148a-3p	TCAGTGCACTACAGAACTTTGT	down	0.702361	-0.509716	0.000571262	12735.9	8945.22	9304.14	8758.56	5844.03	10194.1	8237.63	8600.92	10747.5	8381.84	8003.58	8669.22	9702.32	10898.8	12993.9	11299.1	16257.8	14896.9	11529.3	8007.63	9474.89	10734.9	14312.8	13829	17366	12129.2	14645	4976	8564	11244	8613	18736	104	11793	11343	5182	25451.5	33007	25113.5	17585.5	4831	8991	14675.5
21	hsa-miR-1301-3p	TTGCAGCTGCCTGGGAGTGACTTC	up	5.80188	2.53652	0.000710459	8.88223	51.5337	22.2359	33.443	43.6733	46.2378	100.424	94.107	0	71.7854	26.8127	95.3581	45.3638	38.9631	11.9003	11.5654	0	14.9118	3.92807	19.8225	0	11.7953	0	12.5438	6.09515	14.0244	35	19	64	51	105	205	0	101	38	57	119	118	23	18	0	9	5
22	hsa-miR-34b-3p_L-1R+1	AATCACTAACTCCACTGCCATC	up	8.33132	3.05855	0.000724498	1.36435	11.3668	0	8.8008	7.50635	7.25299	22.954	22.4939	0	10.6612	12.7007	10.0377	17.1544	16.84	2.58703	0	0	0	0	0	0	1.90247	3.04256	2.35197	3.48294	3.00522	0	5	11	8	24	49	0	15	18	6	45	51	5	0	0	0	0
23	hsa-miR-150-5p	TCTCCCAACCCTTGTACCAGTG	up	3.55288	1.82899	0.000726366	2018.41	7171.17	1815.09	6190.48	14495.4	8325.52	13186.1	8476.97	2996.91	4277.27	5510	10047.7	5545.05	5187.38	1891.12	1493.22	1130.74	1476.27	1841.48	2119.69	4819.84	2534.1	2164.47	1514.28	1595.19	1640.52	2857	3517	21242	9183	13787	18466	29	6018	7809	6006	14546	15710	3655	2324	336	891	2344
24	hsa-miR-196b-5p_R+1	TAGGTAGTTTCCTGTTGTTGGGA	down	0.495556	-1.01288	0.000770766	856.378	424.384	737.597	566.772	362.352	546.694	330.921	399.84	0	242.365	669.611	393.143	435.848	407.462	938.574	1051.38	1063.44	1315.55	411.662	496.884	226.574	810.073	1032.64	971.755	1006.35	951.653	1161	322	531	603	346	871	0	341	949	235	1143.33	1234	1814	1636.33	316	794	524
25	pal-miR-339b-5p_R+1	TCCCTGTCCTCCAGGAGCTT	up	4.70562	2.23439	0.000845347	1.11207	5.23298	1.58828	6.16056	8.52994	3.62649	3.34747	5.73823	0	8.17359	3.52798	5.01885	5.52752	11.5569	1.29351	2.24882	0	0	2.74965	0	0	1.90247	1.52128	1.37198	1.08842	1.1687	2.5	3.5	12.5	4	3.5	12.5	0	11.5	5	3	14.5	35	2.5	3.5	0	0	3.5
26	hsa-miR-766-3p	ACTCCAGCCCCACAGCCTCAGC	up	3.25062	1.70071	0.0008762	14.4458	46.9578	15.8828	40.4837	62.0979	52.5841	87.0341	79.4171	0	45.4878	26.1071	65.245	46.8886	42.2651	16.0396	11.5654	16.8265	9.94118	5.4993	22.4655	0	29.2981	9.73618	14.8958	28.7343	8.34783	25	23	91	58	91	173	0	64	37	39	123	128	31	18	5	6	7
27	hsa-miR-34a-3p_L-1R+1	AATCAGCAAGTATACTGCCCTA	up	6.08105	2.60432	0.000923525	8.4343	51.2894	92.1202	72.1666	87.3466	70.7166	0	51.8736	0	83.8681	14.1119	30.1131	46.1262	67.0298	19.144	6.42521	0	0	0	0	0	24.7322	13.9958	14.5038	13.061	9.34957	145	41	128	78	0	113	0	118	20	18	121	203	37	10	0	0	0
28	hsa-miR-424-3p	CAAAACGTGAGGCGCTGCTAT	up	4.37811	2.13031	0.00108013	6.25094	27.3673	26.6831	40.4837	25.931	19.9457	23.9105	26.1663	0	22.0331	21.8735	71.9368	28.9718	20.4721	14.4874	3.2126	0	0	10.213	7.929	0	8.75138	4.86809	10.9759	5.22441	9.34957	42	23	38	22	25	57	0	31	31	43	76	62	28	5	0	0	13
29	hsa-miR-3659_R+1	TGAGTGTTGTCTACGAGGGCAT	down	0.172897	-2.53201	0.00110302	8.88995	1.53705	3.17656	0	4.77677	0	0	2.29529	0	0	4.23358	0	0	3.96235	13.97	10.2803	0	14.9118	3.92807	10.572	0	11.7953	15.8213	5.48793	15.2379	4.67479	5	0	7	0	0	5	0	0	6	0	0	12	27	16	0	9	5
30	hsa-miR-503-5p	TAGCAGCGGGAACAGTTCTGCAG	up	10.9482	3.45262	0.00129919	4.37476	47.8956	38.1187	112.65	84.617	69.81	11.477	27.5435	0	36.9588	40.219	97.031	18.6792	37.6423	8.27849	3.2126	0	0	0	0	0	11.4148	12.1702	8.23189	2.17684	7.01218	60	64	124	77	12	60	0	52	57	58	49	114	16	5	0	0	0
31	hsa-miR-326_R+1	CCTCTGGGCCCTTCCTCCAGT	up	2.42092	1.27555	0.00130045	48.3366	117.019	68.6137	105.61	163.092	166.819	108.075	163.425	0	201.852	67.0317	127.144	99.4953	133.069	48.6361	27.6284	20.1918	82.8432	65.206	38.3235	0	94.3627	46.2468	44.6874	51.8088	60.1044	108	60	239	184	113	356	0	284	95	76	261	403	94	43	6	50	83
32	hsa-miR-501-5p_R+2	AATCCTTTGTCCCTGGGTGAGAGT	up	2.29287	1.19715	0.00135578	17.5812	40.3114	41.2953	38.7235	37.5317	54.3974	40.1696	67.4816	0	42.6448	23.2847	66.9179	34.3087	36.9819	17.0744	19.9182	0	33.1373	19.6404	25.7693	0	21.6882	12.7787	20.7757	19.1562	21.0365	65	22	55	60	42	147	0	60	33	40	90	112	33	31	0	20	25
33	hsa-miR-375-3p	TTTGTTCGTTCGGCTCGCGTGA	down	0.360705	-1.47111	0.00143401	123.269	44.4639	31.7656	0	6.14156	16.3192	10.5206	20.6576	0	54.7275	50.0974	170.641	51.8443	120.852	98.8245	89.9529	117.786	89.4706	173.621	160.562	267.769	103.114	107.098	96.8227	82.7199	91.4923	50	0	9	18	11	45	0	77	71	102	136	366	191	140	35	54	221
34	mmu-miR-146a-5p_R+1	TGAGAACTGAATTCCATGGGTTT	up	1.94735	0.961511	0.00150526	1701.58	3313.56	2451.03	2805.7	5506.93	5485.07	3909.84	3575.15	1136.76	3663.9	3298.66	1686.33	3573.06	2670.29	1650.52	1572.25	3429.24	2387.54	1050.37	1605.62	1730.2	1301.29	1112.97	1363.75	1657.45	1557.71	3858	1594	8070	6050	4088	7788	11	5155	4675	1008	9373	8087	3190	2447	1019	1441	1337
35	hsa-miR-425-5p_R+2	AATGACACGATCACTCCCGTTGAGT	up	1.55857	0.640221	0.0015285	1003.18	1563.53	1742.03	1362.36	1526.52	1592.03	2110.82	2413.27	723.393	1508.2	1073.21	1913.85	1445.16	1351.49	1051.37	1010.04	1036.51	956.01	1363.83	1433.17	1338.84	763.653	723.52	838.085	788.887	734.276	2742	774	2237	1756	2207	5257	7	2122	1521	1144	3791	4093	2032	1572	308	577	1736
36	hsa-miR-152-3p	TCAGTGCATGACAGAACTTGG	down	0.653558	-0.613613	0.0016527	2665.33	1741.94	2225.5	1390.53	1605.68	1571.18	1490.1	1831.18	620.051	1479.06	2044.11	1890.43	2470.23	2285.29	2775.88	2485.27	3281.17	2568.14	2008.03	2244.57	1091.67	2711.03	2751.08	3640.85	3780.3	2645.93	3503	790	2353	1733	1558	3989	6	2081	2897	1130	6480	6921	5365	3868	975	1550	2556
37	hsa-miR-31-3p_R+1	TGCTATGCCAACATATTGCCATC	up	23.0438	4.5263	0.00182167	21.5878	497.464	380.552	1658.07	322.09	431.553	517.423	477.88	0	491.126	167.932	473.444	378.54	670.958	95.7201	10.9229	23.5571	0	8.64176	19.1618	0	48.3228	13.9958	7.05591	6.96589	24.7096	599	942	472	476	541	1041	0	691	238	283	993	2032	185	17	7	0	11
38	hsa-miR-429	TAATACTGTCTGGTAAAACCGT	down	0.580167	-0.785459	0.00185011	1181.31	685.358	1212.18	630.137	675.571	854.039	207.543	384.232	723.393	485.44	875.645	612.299	797.106	766.715	1552.73	1700.11	1487.46	651.147	713.338	1006.32	576.733	978.062	1411.14	1124.24	1670.51	1303.93	1908	358	990	942	217	837	7	683	1241	366	2091	2322	3001	2646	442	393	908
39	hsa-miR-424-5p_R-1	CAGCAGCAATTCATGTTTTGA	up	3.06026	1.61365	0.00209637	401.773	1229.53	2481.53	1536.62	2141.36	1925.67	266.841	482.011	1343.44	547.275	985.718	1455.47	494.808	1093.61	1051.89	294.275	205.284	183.912	223.9	92.5051	329.561	589.386	628.592	504.105	302.145	415.722	3906	873	3138	2124	279	1050	13	770	1397	870	1298	3312	2033	458	61	111	285
40	hsa-miR-675-3p_R+2	CTGTATGCCCTCACCGCTCAGC	down	0.180959	-2.46626	0.00237875	17.0925	3.09304	6.35312	0	0	0	8.60777	6.42682	0	0	0	0	11.4362	4.29255	17.5918	17.9906	47.1143	0	23.5684	11.8935	0	26.6346	14.6043	16.8558	13.4964	15.36	10	0	0	0	9	14	0	0	0	0	30	13	34	28	14	0	30
41	hsa-miR-330-5p_R+1	TCTCTGGGCCTGTGTCTTAGGCT	up	3.24908	1.70003	0.00241039	6.07942	19.7525	17.1534	21.1219	36.8493	42.6113	9.56419	21.1167	0	22.7439	7.05597	21.7483	12.9611	24.1043	13.97	0	0	9.94118	0	9.25051	0	7.2294	13.3872	2.35197	9.14273	7.68001	27	12	54	47	10	46	0	32	10	13	34	73	27	0	0	6	0
42	hsa-miR-99a-3p_R+1	CAAGCTCGCTTCTATGGGTCTGT	down	0.489147	-1.03166	0.00248929	156.443	76.5236	128.968	80.9674	92.8057	87.0358	38.2567	69.3178	0	74.6284	62.7981	71.9368	70.9047	140.663	222.484	132.359	144.708	250.186	110.772	98.4518	0	195.194	214.196	132.102	207.235	169.628	203	46	136	96	40	151	0	105	89	43	186	426	430	206	43	151	141
43	hsa-miR-582-5p	TTACAGTTGTTCAACCAGTTACT	down	0.623745	-0.680971	0.00258249	180.321	112.474	196.947	116.171	98.9473	105.168	72.6878	131.75	0	194.745	107.956	60.2261	135.329	129.767	191.44	195.326	161.535	155.745	164.979	142.722	123.586	182.257	167.949	176.79	290.826	210.699	310	66	145	116	76	287	0	274	153	36	355	393	370	304	48	94	210
44	bta-miR-150	TCTCCCAACCCTTGTACCAGTGT	up	3.15554	1.65789	0.00271369	238.775	753.464	214.1	637.178	1321.8	980.06	1685.21	976.417	0	468.382	690.073	918.449	684.65	465.246	199.719	178.621	124.516	185.569	265.538	288.748	473.745	304.015	259.834	210.501	184.161	190.331	337	362	1937	1081	1762	2127	0	659	978	549	1796	1409	386	278	37	112	338
45	hsa-miR-3065-5p	TCAACAAAATCACTGATGCTGGA	up	3.63231	1.86089	0.00272831	9.84616	35.7643	57.8134	17.6016	38.8965	90.6623	35.3875	31.675	0	37.6696	34.5742	10.0377	46.1262	28.727	23.8007	12.2079	20.1918	11.598	0	7.929	0	15.9808	8.51916	4.31194	8.27199	5.34261	91	10	57	100	37	69	0	53	49	6	121	87	46	19	6	7	0
46	hsa-let-7b-5p	TGAGGTAGTAGGTTGTGTGGTT	down	0.780021	-0.358416	0.00273262	47254.7	36859.6	37799.1	37012.1	38384.5	41148.8	40347.2	44582.3	37857.5	20802.1	21760.2	44360.2	41162.4	37099	47042.6	47479.8	51653.5	50901.8	60693.1	52941.4	32043	48607.4	51167.3	40961.9	40531.7	43032.5	59496.9	21027.7	56249.7	45386.8	42185.8	97116.8	366.333	29268	30839.4	26516.2	107979	112355	90920.2	73896.1	15348.8	30721.8	77255.6
47	hsa-miR-142-5p	CATAAAGTAGAAAGCACTACT	up	5.11902	2.35587	0.00273545	1667.58	8536.41	8121.83	13259.3	21206.8	16672.8	4034.17	7517.08	1136.76	2894.16	5759.78	4122.15	4523.04	13189	2484.07	1558.76	1369.68	861.569	1163.5	1272.61	2389.32	1909.32	2338.51	1914.5	1605.2	1143.99	12784	7533	31077	18390	4218	16375	11	4072	8163	2464	11865	39943	4801	2426	407	520	1481
48	hsa-miR-146b-3p	GCCCTGTGGACTCAGTTCTGGT	up	3.7592	1.91043	0.0028682	8.62466	32.4219	13.9769	0	45.0381	35.3583	65.9929	50.9555	0	32.6943	59.9757	38.4778	17.5356	29.0572	4.65665	6.42521	16.8265	14.9118	11.7842	21.144	0	9.13187	4.25958	2.35197	5.65978	6.34435	22	0	66	39	69	111	0	46	85	23	46	88	9	10	5	9	15
49	hsa-miR-1307-3p_R+1	ACTCGGCGTGGCGTCGGTCGTGG	up	2.52436	1.33592	0.00296889	83.5982	211.032	175.981	204.179	287.288	273.8	196.066	217.594	0	245.208	109.367	486.828	189.46	146.607	93.133	56.5418	90.8632	72.902	95.845	120.257	0	133.934	88.8426	103.095	70.965	76.8001	277	116	421	302	205	474	0	345	155	291	497	444	180	88	27	44	122
50	hsa-miR-21-3p_R+1	CAACACCAGTCGATGGGCTGTC	up	6.20798	2.63412	0.00302391	51.0274	316.777	199.488	563.251	742.446	457.845	48.7774	229.07	0	638.251	239.903	147.219	104.832	430.245	27.4225	18.6331	80.7673	76.2157	23.5684	29.073	0	128.988	60.8511	33.7115	79.6723	53.4261	314	320	1088	505	51	499	0	898	340	88	275	1303	53	29	24	46	30
51	hsa-miR-185-3p_R-1	AGGGGCTGGCTTTCCTCTGGT	up	9.26476	3.21175	0.00306843	0.728718	6.7514	8.25906	0	15.0127	0	7.65135	12.3946	0	10.6612	5.64477	0	11.8175	9.57568	0	3.2126	0	0	0	0	0	1.90247	0	1.95997	0	1.66957	13	0	22	0	8	27	0	15	8	0	31	29	0	5	0	0	0
52	hsa-miR-493-5p	TTGTACATGGTAGGCTTTCATT	up	2.80736	1.48922	0.00311024	31.192	87.5674	50.1896	102.089	72.3339	67.0901	78.4263	201.527	0	39.8018	87.494	90.3392	140.666	120.852	33.114	22.4882	0	41.4216	48.7081	27.7515	0	34.2445	27.9915	48.2154	49.6319	40.7374	79	58	106	74	82	439	0	56	124	54	369	366	64	35	0	25	62
53	hsa-miR-6510-3p_R+1	CACCGACTCTGTCTCCTGCAGT	down	0.382192	-1.38763	0.00343324	104.493	39.9365	54.0015	38.7235	10.2359	15.4126	5.73851	44.9877	0	180.53	27.5183	18.4024	38.1208	45.567	68.2976	59.7545	84.1326	213.735	98.2018	129.507	102.988	140.403	83.366	26.2636	149.767	97.5027	85	22	15	17	6	98	0	254	39	11	100	138	132	93	25	129	125
54	hsa-miR-7-1-3p	CAACAAATCACAGTCTGCCATA	up	2.04805	1.03425	0.00343864	42.3734	86.7828	71.1549	105.61	128.973	136.9	59.298	120.732	0	57.5705	93.8443	95.3581	85.7719	86.1811	70.8846	73.2474	0	0	49.4937	40.3058	0	45.6594	46.8554	53.3113	56.5978	72.1253	112	60	189	151	62	263	0	81	133	57	225	261	137	114	0	0	63
55	hsa-miR-22-5p	AGTTCTTCAGTGGCAAGCTTTA	up	2.69798	1.43188	0.00401203	174.501	470.802	464.413	499.886	784.072	434.273	274.492	867.161	0	259.423	325.986	950.235	233.299	556.38	200.236	185.046	94.2285	115.98	157.123	204.833	0	229.058	264.702	263.42	203.752	175.638	731	284	1149	479	287	1889	0	365	462	568	612	1685	387	288	28	70	200
56	hsa-miR-887-3p_R+2	GTGAACGGGCGCCATCCCGAGGCT	up	2.47967	1.31015	0.00456423	21.3968	53.057	77.5081	24.6422	25.2486	40.798	67.9057	49.5783	0	52.5953	108.662	63.572	69.3799	56.7937	59.5017	12.2079	0	0	14.9267	17.1795	0	38.8105	20.0809	27.0476	19.5916	47.4157	122	14	37	45	71	108	0	74	154	38	182	172	115	19	0	0	19
57	hsa-miR-150-3p_R-1	CTGGTACAGGCCTGGGGGACA	up	10.8702	3.4423	0.0046188	1.37815	14.9807	3.17656	0	30.0254	19.0391	0	25.2482	0	16.3472	14.8175	41.8237	9.149	20.142	0	0	0	0	0	3.30375	0	4.18544	4.25958	0	4.78905	0	5	0	44	21	0	55	0	23	21	25	24	61	0	0	0	0	0
58	hsa-miR-34c-5p	AGGCAGTGTAGTTAGCTGATTGC	up	2.5654	1.35918	0.00483414	46.3674	118.951	148.028	123.211	225.873	179.511	37.3003	79.4171	0	116.562	137.591	33.459	148.671	197.787	51.7406	25.7008	50.4796	81.1863	14.1411	17.1795	0	38.43	106.489	27.8316	84.4614	58.7688	233	70	331	198	39	173	0	164	195	20	390	599	100	40	15	49	18
59	mmu-mir-1983-p5_1ss1GA	AAAAGCATGCTCCAGTGGCGC	up	inf	inf	0.00486109	0	2.83193	3.81187	0	6.82395	5.43974	5.73851	6.42682	0	0	0	0	3.43087	2.31137	0	0	0	0	0	0	0	0	0	0	0	0	6	0	10	6	6	14	0	0	0	0	9	7	0	0	0	0	0
60	bta-miR-4286_R+4_1	ACCCCACTCCTGGTACCAAAA	down	0.520741	-0.941363	0.00491597	12.6121	6.56762	6.03546	5.28048	5.45916	7.25299	6.21672	5.73823	0	11.3719	3.52798	13.3836	6.28994	8.2549	16.2983	8.67403	21.8745	8.28432	16.4979	12.5543	0	15.7905	15.8213	9.01588	12.8434	13.6904	9.5	3	8	8	6.5	12.5	0	16	5	8	16.5	25	31.5	13.5	6.5	5	21
61	bta-miR-4286_R+4_2	ACCCCACTCCTGGTACCAAGA	down	0.520741	-0.941363	0.00491597	12.6121	6.56762	6.03546	5.28048	5.45916	7.25299	6.21672	5.73823	0	11.3719	3.52798	13.3836	6.28994	8.2549	16.2983	8.67403	21.8745	8.28432	16.4979	12.5543	0	15.7905	15.8213	9.01588	12.8434	13.6904	9.5	3	8	8	6.5	12.5	0	16	5	8	16.5	25	31.5	13.5	6.5	5	21
62	hsa-miR-148b-5p_L+1R+1	GAAGTTCTGTTATACACTCAGGCT	up	1.75283	0.809682	0.0051845	23.7017	41.545	34.9422	56.3251	40.9437	39.8914	40.1696	41.7743	0	56.149	47.9806	26.7672	61.7557	51.8408	34.6662	26.9859	16.8265	9.94118	28.2821	24.4478	0	24.3517	22.5149	36.4555	26.5574	33.3913	55	32	60	44	42	91	0	79	68	16	162	157	67	42	5	6	36
63	mmu-miR-3968_L-1_1ss14AT	GAATCCCACTCCTGACACCA	up	3.43	1.77821	0.0052038	1.34943	4.62855	7.30609	0	3.75317	4.98643	8.60777	2.98388	0	6.39672	4.58638	10.0377	2.09665	4.78784	1.29351	0	0	0	5.4993	0	0	2.28297	1.52128	1.56798	1.52379	2.50435	11.5	0	5.5	5.5	9	6.5	0	9	6.5	6	5.5	14.5	2.5	0	0	0	7
64	hsa-miR-92b-3p	TATTGCACTCGTCCCGGCCTCC	up	1.95781	0.969239	0.00539122	257.763	504.649	289.702	464.682	384.871	288.306	772.786	684.456	0	749.838	475.572	823.091	637.761	484.728	291.817	190.829	117.786	188.882	289.106	340.286	102.988	439.471	224.541	264.204	314.336	328.905	456	264	564	318	808	1491	0	1055	674	492	1673	1468	564	297	35	114	368
65	mdo-miR-203_1ss22GA	GTGAAATGTTTAGGACCACTTA	down	0.0300067	-5.05857	0.00545011	7.64928	0.229529	0	0	0	0	0	2.75435	0	0	0	0	0	0	2.58703	15.4205	0	0	8.64176	0	0	14.4588	17.0383	6.27192	20.0269	7.34609	0	0	0	0	0	6	0	0	0	0	0	0	5	24	0	0	11
66	mdo-miR-203_R-1	GTGAAATGTTTAGGACCACTT	down	0.379397	-1.39822	0.00556801	30.9893	11.7573	17.7887	0	27.2958	23.5722	0	12.3946	0	12.7934	4.23358	0	12.9611	30.0478	36.7358	35.9812	23.5571	0	46.3513	27.0908	0	37.2885	52.332	27.0476	58.7747	26.7131	28	0	40	26	0	27	0	18	6	0	34	91	71	56	7	0	59
67	hsa-miR-10a-3p_R-1	CAAATTCGTATCTAGGGGAAT	down	0.366794	-1.44696	0.00570257	20.7453	7.60926	10.165	0	10.2359	0	10.5206	10.0993	0	7.10747	4.93918	8.36474	16.0107	13.8682	17.0744	17.3481	30.2877	16.5686	15.7123	10.572	0	28.9176	21.9064	53.7033	19.1562	17.6974	16	0	15	0	11	22	0	10	7	5	42	42	33	27	9	10	20
68	hsa-miR-10399-3p_L+1_1ss22CT	TCTCTCGGACAAGCTGTAGGTT	up	inf	inf	0.00612771	0	6.38869	0	10.561	4.77677	0	18.172	14.2308	0	8.52896	3.52798	0	2.66846	14.1984	0	0	0	0	0	0	0	0	0	0	0	0	0	6	7	0	19	31	0	12	5	0	7	43	0	0	0	0	0
69	mdo-miR-203_L-1_1ss22GT	TGAAATGTTTAGGACCACTTT	down	0.287193	-1.79991	0.0061865	22.9479	6.59049	3.81187	0	14.3303	9.06623	0	11.4765	0	7.81821	7.76156	0	10.2926	14.5286	19.6614	33.4111	0	11.598	24.3541	16.5188	0	32.7226	37.7277	16.4638	59.21	23.7078	6	0	21	10	0	25	0	11	11	0	27	44	38	52	0	7	31
70	hsa-miR-486-3p	CGGGGCAGCTCAGTACAGGAT	up	3.35036	1.74432	0.00641754	2.76459	9.26236	10.4826	9.68088	12.9655	13.146	22.4758	11.9355	0	13.5042	3.17518	5.01885	1.33423	7.42941	0	4.17639	0	0	4.71369	11.5631	0	0	5.17234	5.87992	0	1.66957	16.5	5.5	19	14.5	23.5	26	0	19	4.5	3	3.5	22.5	0	6.5	0	0	6
71	pal-miR-9226-5p_1ss15GA	TCAAGTCCCTGTTCAGGCGCCA	up	inf	inf	0.00659805	0	2.23858	3.49422	0	1.70599	0	0	1.83623	0	6.39672	2.46959	6.69179	2.28725	1.98118	0	0	0	0	0	0	0	0	0	0	0	0	5.5	0	2.5	0	0	4	0	9	3.5	4	6	6	0	0	0	0	0
72	hsa-miR-181a-3p	ACCATCGACCGTTGATTGTACC	up	2.76316	1.46632	0.00707657	29.5432	81.6325	30.495	52.8048	88.7114	57.1173	183.632	182.246	0	63.9672	62.7981	71.9368	101.02	84.8604	24.3181	31.4835	23.5571	14.9118	28.2821	52.1993	0	38.43	25.5575	27.8316	43.5368	44.4105	48	30	130	63	192	397	0	90	89	43	265	257	47	49	7	9	36
73	hsa-miR-361-5p	TTATCAGAATCTCCAGGGGTAC	down	0.816714	-0.292097	0.00734894	2204.84	1800.72	1573.67	1394.05	1420.06	1768.82	2307.84	2200.27	1446.79	1934.65	1669.44	2051.03	2316.22	1525.84	1929.41	2253.96	2116.78	2303.04	2621.6	2547.85	2698.28	1711.85	1784.76	2066.2	2377.11	2047.22	2477	792	2081	1951	2413	4793	14	2722	2366	1226	6076	4621	3729	3508	629	1390	3337
74	hsa-miR-125b-1-3p	ACGGGTTAGGCTCTTGGGAGCT	up	2.06209	1.04411	0.0074785	22.3297	46.0459	33.0362	49.2845	26.6134	22.6656	54.5159	89.9755	0	76.0499	49.3918	55.2073	52.2255	43.5859	26.3877	20.5607	0	39.7647	18.8548	25.1085	0	28.9176	16.4298	27.0476	24.816	40.0696	52	28	39	25	57	196	0	107	70	33	137	132	51	32	0	24	24
75	hsa-miR-155-3p	CTCCTACATATTAGCATTAACA	up	inf	inf	0.00764994	0	4.89606	0	12.3211	9.55353	9.97286	0	9.18117	0	7.81821	0	0	0	9.90588	0	0	0	0	0	0	0	0	0	0	0	0	0	7	14	11	0	20	0	11	0	0	0	30	0	0	0	0	0
76	hsa-miR-149-5p	TCTGGCTCCGTGTCTTCACTCCC	down	0.496663	-1.00966	0.00839359	2667.74	1324.97	1378.63	769.19	735.622	622.85	1523.57	977.335	2376.86	2845.83	944.794	1003.77	1572.1	1149.08	2504.24	1725.81	4758.54	4982.19	3697.1	2707.09	3954.74	2602.2	1336.9	1058.39	1474.59	1211.1	2170	437	1078	687	1593	2129	23	4004	1339	600	4124	3480	4840	2686	1414	3007	4706
77	hsa-miR-374b-5p_R-1	ATATAATACAACCTGCTAAGT	up	1.39782	0.483175	0.00839953	1932.6	2701.43	2654.33	3108.44	2652.47	3142.36	1272.99	3328.17	2376.86	1743.46	3228.1	3274.8	2978.19	2656.92	2151.89	2708.23	848.057	687.598	1887.83	1412.68	1977.37	1806.78	2371.98	2648.32	2133.74	2556.77	4178	1766	3887	3466	1331	7250	23	2453	4575	1957.5	7812.5	8046.5	4159	4215	252	415	2403
78	hsa-miR-146a-3p_L+1R-1_1ss5CG	ACCTGTGAAATTCAGTTCTTCA	up	5.04609	2.33517	0.00870154	5.20967	26.2885	18.424	31.6829	77.793	43.5179	6.69493	11.9355	0	30.5621	19.7567	0	23.2537	51.8408	6.72628	11.5654	0	0	0	7.26825	0	11.4148	3.04256	6.27192	10.8842	5.34261	29	18	114	48	7	26	0	43	28	0	61	157	13	18	0	0	0
79	hsa-miR-135b-5p	TATGGCTTTTCATTCCTATGTGA	up	3.63498	1.86195	0.00872143	73.5982	267.528	498.72	712.865	329.597	434.273	61.2108	166.638	0	176.265	143.942	398.162	86.9155	201.75	134.008	91.238	26.9224	41.4216	28.2821	26.43	144.183	81.8064	137.524	47.0394	59.21	65.1131	785	405	483	479	64	363	0	248	204	238	228	611	259	142	8	25	36
80	hsa-miR-450a-5p	TTTTGCGATGTGTTCCTAATAT	up	1.9677	0.976509	0.00881782	28.2187	55.526	96.8851	59.8455	80.1814	58.4772	41.6042	17.4442	0	77.4714	49.3918	72.7733	39.2644	72.9733	42.4273	10.2803	10.0959	33.1373	34.1742	14.5365	0	42.8057	33.7724	55.8593	32.6526	28.8835	152.5	34	117.5	64.5	43.5	38	0	109	70	43.5	103	221	82	16	3	20	43.5
81	mdo-miR-152-3p_R+3	TCAGTGCATGACAGAACTTGGGTTT	down	0.447309	-1.16066	0.00903362	13.087	5.85393	9.52968	0	3.41198	9.06623	8.60777	6.42682	0	9.23971	8.46716	0	7.24296	8.2549	9.3133	20.5607	23.5571	0	14.9267	17.1795	0	9.51237	10.3447	18.8157	14.8025	18.0313	15	0	5	10	9	14	0	13	12	0	19	25	18	32	7	0	19
82	hsa-miR-223-3p	TGTCAGTTTGTCAAATACCCCA	up	3.41184	1.77055	0.00914182	879.727	3001.49	3022.81	2434.3	2445.7	6494.14	3305.38	7786.55	0	835.127	1756.23	4951.93	1552.28	1433.38	1513.93	921.375	387.01	671.03	989.089	1154.33	659.123	1149.09	793.499	1090.92	690.058	537.267	4758	1383	3584	7163	3456	16962	0	1175	2489	2960	4072	4341	2926	1434	115	405	1259
83	hsa-miR-34c-3p	AATCACTAACCACACGGCCAGG	up	7.72277	2.94912	0.00916967	1.12184	8.66369	5.71781	8.8008	10.2359	0	13.3899	26.6254	0	8.52896	0	0	14.4859	16.1796	0	3.2126	0	0	0	0	0	3.04396	4.86809	0	0	2.33739	9	5	15	0	14	58	0	12	0	0	38	49	0	5	0	0	0
84	hsa-miR-511-5p	GTGTCTTTTGCTCTGCAGTCA	up	2.73675	1.45246	0.00931301	16.1456	44.1866	9.52968	28.1626	94.1705	72.5299	51.6466	92.2707	0	18.4794	38.1022	58.5532	32.7839	34.0102	12.4177	14.778	0	13.2549	17.2835	22.4655	0	15.9808	21.2979	32.9276	22.6391	20.7026	15	16	138	80	54	201	0	26	54	35	86	103	24	23	0	8	22
85	hsa-miR-30e-3p_1ss22CT	CTTTCAGTCGGATGTTTACAGT	down	0.667318	-0.583553	0.00976967	763.543	509.526	576.228	378.434	587.883	671.355	663.276	589.201	0	317.348	470.633	484.319	734.398	641.24	674.956	755.605	755.511	556.706	1218.88	882.432	350.159	523.371	728.692	729.306	981.319	1005.58	907	215	861.5	740.5	693.5	1283.5	0	446.5	667	289.5	1926.5	1942	1304.5	1176	224.5	336	1551.5
86	hsa-miR-224-3p_L-1	AAATGGTGCCCTAGTGACTACA	down	0.663367	-0.59212	0.0103701	241.576	160.254	194.405	183.057	133.067	107.888	72.6878	219.43	0	266.53	131.241	140.528	271.801	202.41	294.921	210.104	235.571	354.569	252.968	212.101	329.561	219.545	177.685	159.542	270.363	181.983	306	104	195	119	76	478	0	375	186	84	713	613	570	327	70	214	322
87	hsa-miR-625-5p_R+1	AGGGGGAAAGTTCTATAGTCCT	up	2.19989	1.13743	0.0105681	18.8136	41.3878	41.2953	42.2438	43.6733	68.9034	14.3463	80.3352	0	31.2729	24.6959	70.2638	37.3584	42.2651	61.0539	16.063	16.8265	9.94118	14.1411	15.1973	0	22.8297	20.0809	9.79987	20.4623	19.367	65	24	64	76	15	175	0	44	35	42	98	128	118	25	5	6	18
88	hsa-miR-132-5p	ACCGTGGCTTTCGATTGTTACT	up	1.965	0.974528	0.0117345	17.1724	33.7437	14.6122	31.6829	34.1198	26.2921	46.8645	71.1541	0	40.5126	43.0414	43.4967	22.1101	31.0384	5.69146	13.4929	16.8265	34.7941	24.3541	18.501	0	25.8736	9.73618	12.5438	26.5574	17.6974	23	18	50	29	49	155	0	57	61	26	58	94	11	21	5	21	31
89	hsa-miR-30d-5p_R+2	TGTAAACATCCCCGACTGGAAGCT	down	0.768582	-0.379729	0.0118464	16114.6	12385.4	10364.5	8063.29	8503.32	10690.9	17375.3	11912.6	13641.1	15377.7	12759.3	10854.1	19344.6	9738.3	11654.6	13509	18324.1	18132.7	21084.3	19143.3	18373.1	11832.6	14393.4	12807.8	17523.6	16597.2	16314	4581	12461	11792	18167	25950	132	21636	18083	6488	50745.5	29492.5	22525	21025	5445	10944	26838
90	hsa-miR-181c-3p_L-1R+1	ACCATCGACCGTTGAGTGGACC	up	2.83337	1.50252	0.01194	5.27317	14.9408	12.7062	0	16.3775	4.53312	22.954	25.2482	0	34.1158	16.9343	8.36474	12.9611	25.0949	3.10443	0	0	0	5.4993	11.2328	0	9.13187	3.04256	7.05591	12.1903	12.0209	20	0	24	5	24	55	0	48	24	5	34	76	6	0	0	0	7
91	hsa-miR-6513-5p	TTTGGGATTGACGCCACATGTCT	down	0.0804447	-3.63586	0.0120671	1.71026	0.137582	0	0	0	0	0	0	0	0	0	0	0	1.65098	0	3.2126	0	0	3.92807	0	0	3.42445	0	3.13596	3.48294	3.33913	0	0	0	0	0	0	0	0	0	0	0	5	0	5	0	0	5
92	hsa-miR-10399-5p	AATTACAGATTGTCTCAGAGA	up	26.1414	4.70827	0.0125137	0.195997	5.12365	3.17656	0	11.6007	5.43974	0	2.29529	0	12.0827	7.76156	0	2.28725	16.84	0	0	0	0	0	0	0	0	0	2.35197	0	0	5	0	17	6	0	5	0	17	11	0	6	51	0	0	0	0	0
93	hsa-miR-548w_R-1	AAAAGTAACTGCGGTTTTTGCC	up	2.97623	1.57348	0.01271	4.47529	13.3195	4.44718	36.9634	19.1071	15.4126	9.56419	17.4442	0	3.55373	9.17276	18.4024	19.8228	5.94353	5.69146	9.63781	0	0	4.71369	4.62525	0	6.46841	3.04256	2.74396	6.09515	10.6852	7	21	28	17	10	38	0	5	13	11	52	18	11	15	0	0	6
94	hsa-miR-130b-3p	CAGTGCAATGATGAAAGGGCAT	up	2.02644	1.01895	0.013586	49.2985	99.9003	109.274	110.89	165.822	149.593	41.126	188.673	0	44.777	53.6253	143.874	76.2416	114.908	76.0587	65.5371	37.0183	11.598	30.639	59.4675	0	78.3819	56.5915	77.615	46.5844	52.0905	172	63	243	165	43	411	0	63	76	86	200	348	147	102	11	7	39
95	hsa-miR-642a-5p	GTCCCTCTCCAAATGTGTCTTG	up	8.93304	3.15915	0.0141801	0.46556	4.15887	3.17656	0	10.9183	4.53312	0	9.18117	0	5.68597	0	11.7106	3.04967	1.65098	0	0	0	0	0	3.30375	0	2.28297	0	0	0	0	5	0	16	5	0	20	0	8	0	7	8	5	0	0	0	0	0
96	hsa-miR-1303_L+1	TTTTAGAGACGGGGTCTTGCTCT	up	2.81754	1.49444	0.0142795	3.15967	8.90248	9.52968	0	20.4719	11.7861	9.56419	16.9852	0	9.23971	4.93918	0	11.4362	12.8776	4.65665	3.2126	0	0	6.28492	5.94675	0	2.28297	0	3.52795	5.65978	6.34435	15	0	30	13	10	37	0	13	7	0	30	39	9	5	0	0	8
97	hsa-miR-769-3p_L-1	TGGGATCTCCGGGGTCTTGGTT	up	3.02574	1.59729	0.0143548	5.96637	18.0527	39.3893	0	6.82395	29.0119	18.172	23.412	0	6.39672	28.2239	10.0377	39.6457	15.5192	13.4526	3.85513	0	0	0	7.929	0	9.89286	6.08511	4.70394	11.3196	14.3583	62	0	10	32	19	51	0	9	40	6	104	47	26	6	0	0	0
98	hsa-miR-200c-3p	TAATACTGCCGGGTAATGATGGA	down	0.783761	-0.351513	0.0144781	16963.7	13295.5	15022.9	12250.7	14166.5	16908.1	10471.8	15748.5	14777.9	10662.6	7955.6	13282.4	16184	12115.1	15578.1	18021.1	19320.2	12894.5	23293.1	24295.5	13429.6	14478.4	16916.9	11851.2	18064.5	15421.5	23646.5	6960	20760	18649.5	10949	34306	143	15002	11275	7939.5	42454.5	36690.5	30108	28047.5	5741	7782.5	29649.5
99	hsa-let-7f-2-3p_1ss22CT	CTATACAGTCTACTGTCTTTCT	down	0.597774	-0.742328	0.0146698	29.0371	17.3576	34.6245	17.6016	29.6842	25.0832	6.37612	8.26305	0	15.1626	15.7583	11.153	14.8671	29.7176	30.6132	35.3387	37.0183	25.9575	27.2346	25.6591	0	19.4052	31.4397	39.0035	38.8203	37.9548	54.5	10	43.5	27.6667	6.66667	18	0	21.3333	22.3333	6.66667	39	90	59.1667	55	11	15.6667	34.6667
100	hsa-miR-342-3p	TCTCACACAGAAATCGCACCCGT	up	1.70128	0.766619	0.0149213	3223.36	5483.83	2127.66	6549.56	5638.63	5717.17	11535.4	7998.63	2686.89	3186.99	4385.28	5368.49	6461.1	4150.23	3316.05	3042.98	2382.64	934.471	4807.18	4463.37	5808.52	3144.41	2252.71	2252.4	3142.49	3133.11	3349	3721	8263	6306	12061	17424	26	4484	6215	3209	16949	12569	6409	4736	708	564	6119
101	hsa-miR-3615_R+1	TCTCTCGGCTCCTCGCGGCTCG	up	2.18676	1.1288	0.015701	19.5906	42.84	54.0015	24.6422	25.931	23.5722	91.8162	79.4171	0	44.777	23.2847	68.5909	35.4524	42.5953	32.5966	10.2803	0	8.28432	36.9239	40.9665	0	20.9272	24.3404	25.8717	12.1903	22.7061	85	14	38	26	96	173	0	63	33	41	93	129	63	16	0	5	47
102	hsa-miR-652-3p_R+1	AATGGCGCCACTAGGGTTGTGT	up	1.55893	0.640553	0.0160651	331.296	516.466	519.05	390.756	559.564	580.239	416.042	924.544	0	389.489	506.618	662.488	631.662	617.136	462.561	230.023	363.453	467.236	381.023	403.718	205.976	330.269	312.775	277.532	298.227	242.755	817	222	820	640	435	2014	0	548	718	396	1657	1869	894	358	108	282	485
103	hsa-miR-877-5p_R+4	GTAGAGGAGATGGCGCAGGGGACA	up	3.76412	1.91231	0.0165559	2.16011	8.1309	0	0	15.0127	6.34636	10.5206	12.8536	0	12.0827	0	11.7106	22.1101	6.93411	0	4.49765	0	0	4.71369	3.9645	0	4.56594	4.25958	3.91995	0	0	0	0	22	7	11	28	0	17	0	7	58	21	0	7	0	0	6
104	hsa-miR-200b-5p	CATCTTACTGGGCAGCATTGGA	down	0.630338	-0.665803	0.0165618	116.585	73.4879	71.7903	45.7642	83.9346	60.7438	77.4699	110.174	0	93.1078	84.6716	98.704	86.1531	69.3411	101.929	106.016	178.361	104.382	154.766	186.332	0	104.636	117.443	88.9828	144.977	111.193	113	26	123	67	81	240	0	131	120	59	226	210	197	165	53	63	197
105	hsa-miR-4662a-5p	TTAGCCAATTGTCCATCTTTAG	down	0.317984	-1.65297	0.0166033	12.5009	3.97511	10.165	0	4.09437	0	4.78209	2.29529	0	6.39672	12.7007	0	4.95571	2.31137	28.9747	26.3434	0	9.94118	10.213	6.6075	0	4.18544	4.86809	23.1277	18.7208	17.0296	16	0	6	0	5	5	0	9	18	0	13	7	56	41	0	6	13
106	hsa-miR-99a-5p	AACCCGTAGATCCGATCTTGTG	down	0.675693	-0.565561	0.0168131	45405.9	30680.4	21532	26182.4	9276.82	13972	43104.4	29084.8	51619.2	25330.7	39515.2	17434.6	60468.6	30644.3	35375.3	45423.7	53410.7	27895.8	69293.6	44729.2	42564.9	34490.5	30499.2	48994.4	56080	56113.1	33892	14875	13594.5	15411	45068.5	63357.5	499.5	35639.5	56002.5	10421.5	158624	92806.5	68370.5	70696	15871	16836.5	88203
107	hsa-miR-339-3p_R-1	TGAGCGCCTCGACGACAGAGCC	up	1.67646	0.745419	0.0169469	55.9392	93.7798	89.579	38.7235	93.4881	86.1292	108.075	160.67	0	154.232	80.438	107.069	85.7719	121.182	75.0238	34.0536	53.8449	71.2451	65.9916	62.1105	0	65.4451	59.6341	45.0794	57.0332	81.8088	141	22	137	95	113	350	0	217	114	64	225	367	145	53	16	43	84
108	hsa-miR-190b-5p	TGATATGTTTGATATTGGGTTG	down	0.352575	-1.504	0.0175984	8.72944	3.07778	9.52968	0	5.45916	9.06623	0	0	0	0	3.52798	0	5.71812	3.63216	16.557	8.35277	0	9.94118	3.92807	3.30375	0	8.75138	10.3447	9.01588	22.2038	12.3548	15	0	8	10	0	0	0	0	5	0	15	11	32	13	0	6	5
109	hsa-miR-3065-3p_R-1	TCAGCACCAGGATATTGTTGGA	up	16.2498	4.02235	0.0182232	0.253663	4.12197	7.62374	0	4.09437	6.34636	0	0	0	13.5042	0	8.36474	9.53021	0	0	0	0	0	0	0	0	3.04396	0	0	0	0	12	0	6	7	0	0	0	19	0	5	25	0	0	0	0	0	0
110	hsa-miR-497-5p	CAGCAGCACACTGTGGTTTGT	down	0.603963	-0.727469	0.0186884	1935.29	1168.84	2018.39	469.963	1606.36	1844.07	382.567	800.139	1240.1	812.384	881.29	864.914	1185.18	1920.75	2728.8	1556.83	1231.7	2317.95	643.418	903.907	1380.04	2273.46	3719.22	2590.3	1781.53	2096.31	3177	267	2354	2034	400	1743	12	1143	1249	517	3109	5817	5274	2423	366	1399	819
111	hsa-let-7i-3p	CTGCGCAAGCTACTGCCTTGCT	up	1.75167	0.808727	0.0189823	356.608	624.658	965.039	874.8	1111.62	800.548	142.506	460.436	516.709	491.837	225.085	603.934	299.248	1004.13	598.121	231.308	158.169	283.324	169.693	200.868	411.952	515.19	497.762	395.523	385.301	432.084	1519	497	1629	883	149	1003	5	692	319	361	785	3041	1156	360	47	171	216
112	hsa-miR-203a-3p_L-1R+1	TGAAATGTTTAGGACCACTAGT	down	0.734685	-0.444802	0.0197981	94061.2	69105.3	64912.4	62322	87496	69664.9	51880.9	71269.3	83190.2	109226	42055.7	61715.1	59213.1	66318.5	59850.9	89455	106768	136106	136531	108709	57673.3	74154.6	115203	67495.6	111990	64798.2	102174	35407	128219	76840	54245	155251	805	153678	59603	36890	155330	200846	115675	139225	31726	82147	173789
113	hsa-miR-2355-5p_R+1	ATCCCCAGATACAATGGACAAT	up	2.31201	1.20915	0.0198295	6.83209	15.7959	14.6122	15.8414	15.6951	12.6927	16.2591	20.6576	0	41.9341	15.5231	0	24.7785	11.5569	3.10443	4.49765	0	8.28432	10.9986	5.94675	0	8.75138	4.86809	9.40787	16.1086	10.0174	23	9	23	14	17	45	0	59	22	0	65	35	6	7	0	5	14
114	hsa-miR-330-3p	GCAAAGCACACGGCCTGCAGAGA	up	1.81022	0.856163	0.0199785	24.2785	43.9494	31.7656	33.443	54.5916	35.3583	57.3851	62.891	0	56.8597	16.9343	41.8237	81.1974	55.1427	32.0792	26.9859	0	0	35.3527	43.6095	0	27.3956	28.6	38.8075	26.1221	32.3896	50	19	80	39	60	137	0	80	24	25	213	167	62	42	0	0	45
115	hsa-miR-200a-3p_R+1	TAACACTGTCTGGTAACGATGTT	down	0.614878	-0.701628	0.0205756	4779.17	2938.61	5219.72	3264.22	4016.58	3798.75	861.733	1258.51	3100.25	2193.36	1633.46	1522.38	3146.49	5247.8	7134.51	4002.26	4770.32	3105.79	2582.71	3830.04	2100.95	5715.03	6965.32	3370.96	8923.52	4848.59	8216	1854.5	5886	4190	901	2741.5	30	3086	2315	910	8254	15893	13789	6229	1417.5	1874.5	3287.5
116	hsa-miR-508-5p_R-1	TACTCCAGAGGGCGTCACTCAT	up	inf	inf	0.0206426	0	1.97685	3.81187	0	0	0	4.78209	3.67247	0	4.97523	0	0	6.48054	0	0	0	0	0	0	0	0	0	0	0	0	0	6	0	0	0	5	8	0	7	0	0	17	0	0	0	0	0	0
117	hsa-miR-211-5p	TTCCCTTTGTCATCCTTCGCCT	up	1.9728	0.980244	0.0209109	1003.28	1979.27	2508.85	700.544	1589.98	1803.27	3902.19	1273.66	1860.15	3398.79	609.635	1171.06	4035.66	897.473	817.242	1050.52	858.153	642.863	902.671	1462.24	2121.55	1493.06	603.339	621.312	842.001	624.418	3949	398	2330	1989	4080	2774.5	18	4782	864	700	10586.5	2718	1579.5	1635	255	388	1149
118	hsa-miR-548y	AAAAGTAATCACTGTTTTTGCC	down	-inf	-inf	0.0212183	1.76353	0	0	0	0	0	0	0	0	0	0	0	0	0	4.65665	5.14017	0	0	0	0	0	0	0	3.13596	5.22441	3.00522	0	0	0	0	0	0	0	0	0	0	0	0	9	8	0	0	0
119	hsa-miR-431-5p	TGTCTTGCAGGCCGTCATGCA	up	4.72717	2.24098	0.0214177	1.90554	9.00783	3.17656	8.8008	10.9183	4.53312	5.73851	32.5931	0	7.10747	0	16.7295	9.91141	8.58509	0	0	0	0	3.92807	0	0	2.66346	0	12.9358	0	3.33913	5	5	16	5	6	71	0	10	0	10	26	26	0	0	0	0	5
120	hsa-miR-339-5p	TCCCTGTCCTCCAGGAGCTCACG	up	1.62505	0.700485	0.0227218	339.046	550.968	423.753	388.995	564.341	438.806	859.82	666.553	0	739.177	280.122	829.782	711.335	708.931	323.379	228.095	228.841	329.716	548.359	531.243	0	494.263	311.558	346.523	404.021	322.56	667	221	827	484	899	1452	0	1040	397	496	1866	2147	625	355	68	199	698
121	hsa-miR-584-5p_R-1	TTATGGTTTGCCTGGGACTGA	up	2.43373	1.28317	0.0227818	7.05225	17.1633	33.6715	0	12.2831	12.6927	35.3875	33.9703	0	10.6612	10.5839	11.7106	27.8282	17.1702	18.6266	5.78269	0	0	7.07053	15.1973	0	9.51237	7.30213	7.05591	7.40125	6.67827	53	0	18	14	37	74	0	15	15	7	73	52	36	9	0	0	9
122	bta-miR-342_R-3	TCTCACACAGAAATCGCACCCA	up	3.18903	1.67312	0.0230947	7.85357	25.0453	6.35312	79.2072	36.1669	32.6384	4.78209	15.608	0	16.3472	9.17276	48.5155	24.0161	27.7365	8.27849	12.8504	0	0	11.7842	7.929	0	16.3613	10.3447	6.66391	10.0135	10.0174	10	45	53	36	5	34	0	23	13	29	63	84	16	20	0	0	15
123	hsa-miR-138-5p	AGCTGGTGTTGTGAATCAGGCCG	up	3.27036	1.70945	0.0232111	3.19345	10.4438	6.67078	0	17.4011	19.9457	2.86926	7.34493	0	8.17359	10.2312	20.9119	3.04967	28.727	6.72628	1.6063	0	7.45589	0	1.98225	0	7.80014	8.51916	1.37198	1.52379	1.33565	10.5	0	25.5	22	3	16	0	11.5	14.5	12.5	8	87	13	2.5	0	4.5	0
124	hsa-miR-592	TTGTGTCAATATGCGATGATGT	up	9.90758	3.30853	0.0232517	0.408975	4.05195	11.4356	0	9.55353	10.8795	0	0	0	0	7.76156	0	3.04967	5.94353	0	0	0	0	0	0	0	1.90247	0	0	0	3.00522	18	0	14	12	0	0	0	0	11	0	8	18	0	0	0	0	0
125	hsa-miR-664a-3p	TATTCATTTATCCCCAGCCTACA	down	0.619639	-0.690499	0.023445	607.408	376.374	343.068	473.483	246.345	430.646	571.938	373.674	0	213.224	318.224	533.671	662.54	349.677	525.167	962.496	195.188	104.382	812.326	834.528	741.513	364.133	479.507	732.246	798.465	738.95	540	269	361	475	598	814	0	300	451	319	1738	1059	1015	1498	58	63	1034
126	hsa-miR-378a-3p	ACTGGACTTGGAGTCAGAAGGC	up	1.51002	0.594572	0.0238495	3051.47	4607.8	4613.21	3548.48	4205.26	5714.6	5921.19	4066.88	3100.25	4495.12	3919.24	3331.68	9130.57	3247.15	2761.74	2184.79	7117.62	2481.98	3204.13	4182.33	1730.2	3491.48	2451.18	2273.18	2471.29	2267.77	7261.33	2016	6162.5	6303.17	6191	8859.17	30	6324.5	5554.5	1991.5	23951.7	9834	5337.67	3400.33	2115	1498	4078.5
127	hsa-miR-542-3p	TGTGACAGATTGATAACTGAAA	up	3.04961	1.60862	0.0238497	8.6373	26.3404	62.2606	42.2438	55.274	42.6113	0	3.21341	0	9.95045	32.4574	15.0565	13.7235	39.2933	18.1092	0	0	0	0	0	0	30.8201	20.6894	19.9917	4.35368	9.68349	98	24	81	47	0	7	0	14	46	9	36	119	35	0	0	0	0
128	hsa-miR-342-5p_R+1	AGGGGTGCTATCTGTGATTGAG	up	1.91728	0.939062	0.0241554	35.0729	67.2447	29.2244	54.565	98.9473	85.2226	89.9034	159.293	0	39.8018	45.8638	86.9933	51.0819	66.0392	32.0792	32.7686	16.8265	69.5883	47.9225	50.217	0	44.1374	28.6	26.6556	41.3599	30.72	46	31	145	94	94	347	0	56	65	52	134	200	62	51	5	42	61
129	hsa-miR-627-3p_L+1	CTCTTTTCTTTGAGACTCACT	down	0.183954	-2.44258	0.02426	3.66542	0.674268	0	0	0	0	0	3.21341	0	0	0	0	1.90604	2.97176	3.10443	0	0	13.2549	7.07053	5.94675	0	4.18544	0	3.13596	2.61221	4.67479	0	0	0	0	0	7	0	0	0	0	5	9	6	0	0	8	9
130	hsa-miR-192-5p	CTGACCTATGAATTGACAGCC	up	1.4808	0.566374	0.024691	198.385	293.768	386.27	316.829	301.619	377.155	232.41	292.879	0	385.225	428.297	142.201	337.75	324.583	177.47	163.2	343.261	188.882	169.693	167.17	144.183	226.394	159.43	188.941	276.023	175.972	608	180	442	416	243	638	0	542	607	85	886	983	343	254	102	114	216
131	hsa-miR-4521_R+4	GCTAAGGAAGTCCTGTGCTCAGTTTT	up	1.71425	0.777574	0.0260444	216.048	370.359	341.798	640.698	418.308	339.077	356.744	217.594	0	373.853	230.73	726.06	486.422	313.026	274.225	314.193	430.759	115.98	196.404	222.012	0	164.754	292.694	244.605	146.284	190.665	538	364	613	374	373	474	0	526	327	434	1276	948	530	489	128	70	250
132	hsa-miR-493-3p	TGAAGGTCTACTGTGTGCCAGG	up	3.6366	1.86259	0.0264683	2.63412	9.57926	3.17656	0	8.87114	6.34636	13.3899	27.0844	0	12.0827	3.52798	0	18.6792	21.7929	6.20887	0	0	0	0	0	0	6.46841	6.08511	2.35197	3.48294	7.01218	5	0	13	7	14	59	0	17	5	0	49	66	12	0	0	0	0
133	hsa-miR-450b-5p_R-1	TTTTGCAATATGTTCCTGAAT	up	2.00658	1.00474	0.0267358	18.1562	36.4319	73.0609	63.3658	43.6733	30.8252	21.0412	7.80399	0	36.2481	69.8541	21.7483	31.2591	38.3027	17.5918	10.2803	16.8265	11.598	29.8534	0	0	23.2102	20.0809	40.7675	28.2989	19.367	115	36	64	34	22	17	0	51	99	13	82	116	34	16	5	7	38
134	hsa-miR-1285-3p	TCTGGGCAACAAAGTGAGACCT	up	4.54243	2.18347	0.0267515	0.504863	2.29331	1.90594	0	2.38838	4.53312	0	7.80399	0	1.77687	4.23358	0	1.90604	2.97176	0	0	0	0	2.35684	0	0	0	0	1.17598	1.52379	1.00174	3	0	3.5	5	0	17	0	2.5	6	0	5	9	0	0	0	0	3
135	hsa-mir-3159-p3_1ss15TC	CTGTAATCCCAGCACTTT	down	0.0409537	-4.60986	0.0271579	2.01567	0.082549	0	0	0	0	0	0	0	0	0	0	0	0.990588	1.29351	5.14017	0	0	0	0	0	2.28297	2.43404	6.85991	0	6.1774	0	0	0	0	0	0	0	0	0	0	0	3	2.5	8	0	0	0
136	hsa-mir-3929-p5_1ss2AT	CTGTAATCCCAGCACTTT	down	0.0409537	-4.60986	0.0271579	2.01567	0.082549	0	0	0	0	0	0	0	0	0	0	0	0.990588	1.29351	5.14017	0	0	0	0	0	2.28297	2.43404	6.85991	0	6.1774	0	0	0	0	0	0	0	0	0	0	0	3	2.5	8	0	0	0
137	hsa-miR-509-5p_R+2	TACTGCAGACAGTGGCAATCATG	up	2.65317	1.40772	0.0282301	3.14404	8.3417	7.62374	0	12.2831	20.399	6.21672	2.29529	0	16.3472	11.2895	15.0565	7.43356	1.15569	0	7.06773	0	0	2.35684	5.61638	0	2.47322	6.69362	3.33196	7.18357	3.00522	12	0	18	22.5	6.5	5	0	23	16	9	19.5	3.5	0	11	0	0	3
138	mmu-miR-218-1-3p	AAACATGGTTCCGTCAAGCACC	up	2.75392	1.46149	0.0284035	5.75537	15.8498	8.89437	22.8821	6.82395	16.3192	6.69493	11.4765	0	0	17.6399	45.1696	33.1651	21.1325	11.3829	4.49765	0	0	3.92807	3.30375	0	7.2294	4.25958	11.3678	7.40125	15.6939	14	13	10	18	7	25	0	0	25	27	87	64	22	7	0	0	5
139	hsa-miR-320b_R-2	AAAAGCTGGGTTGAGAGGGC	down	0.585055	-0.773356	0.0287784	194.628	113.868	78.7409	106.071	76.0968	70.4705	183.73	73.6231	172.236	84.9122	71.3224	221.168	99.479	128.57	149.224	190.647	416.056	129.192	208.397	389.423	68.6586	193.974	166.651	111.187	153.442	158.688	123.94	60.2619	111.514	77.7286	192.102	160.379	1.66667	119.469	101.081	132.202	260.957	389.374	288.407	296.717	123.631	77.9738	265.267
140	hsa-miR-338-5p_R-1	AACAATATCCTGGTGCTGAGT	up	2.08499	1.06004	0.029009	30.6187	63.8398	47.0131	42.2438	36.1669	61.6504	28.6926	130.832	0	132.91	80.438	21.7483	102.164	82.2188	40.8751	10.9229	0	16.5686	37.7095	29.073	0	47.1814	76.6724	21.1677	34.8294	52.4244	74	24	53	68	30	285	0	187	114	13	268	249	79	17	0	10	48
141	hsa-miR-92b-5p_R+2	AGGGACGGGACGCGGTGCAGTGTT	up	3.41489	1.77184	0.0291075	1.57785	5.38818	0	0	6.82395	4.53312	9.56419	6.88588	0	14.9257	0	11.7106	7.24296	2.97176	4.65665	0	0	0	0	0	0	4.56594	0	5.09593	2.61221	2.00348	0	0	10	5	10	15	0	21	0	7	19	9	9	0	0	0	0
142	mmu-miR-3964_L+1_1ss6GA	CATAAAGTAGAAAGCACTAAA	up	25.3899	4.66618	0.0296825	0.344734	8.75278	3.81187	0	36.1669	26.2921	0	5.04964	0	4.97523	0	8.36474	4.19329	16.1796	0	0	0	0	0	0	0	0	0	1.95997	2.17684	0	6	0	53	29	0	11	0	7	0	5	11	49	0	0	0	0	0
143	hsa-miR-132-3p	TAACAGTCTACAGCCATGGTCG	up	2.02614	1.01874	0.0310518	139.887	283.431	165.181	200.658	277.735	237.535	323.27	546.28	0	480.465	158.054	685.909	144.478	181.608	118.486	85.4553	37.0183	314.804	152.409	181.046	102.988	151.437	132.655	112.111	169.358	120.877	260	114	407	262	338	1190	0	676	224	410	379	550	229	133	11	190	194
144	hsa-miR-376a-2-5p_L-1R+1_1ss4AG	GTGGATTTTCCTTCTATGGTT	down	0.139899	-2.83754	0.0311534	2.45476	0.343419	1.05885	0	0	0	0	0	0	0	1.41119	0	0	1.65098	5.17406	0	0	0	0	0	0	2.66346	7.91065	6.53325	2.61221	4.56348	1.66667	0	0	0	0	0	0	0	2	0	0	5	10	0	0	0	0
145	hsa-miR-505-5p_R+1	GGGAGCCAGGAAGTATTGATGTT	up	2.0984	1.06929	0.0324042	3.79556	7.96461	8.25906	14.0813	6.82395	8.15961	4.78209	18.8214	0	4.26448	4.23358	8.36474	9.53021	8.2549	12.4177	3.2126	0	0	5.4993	0	0	7.2294	0	5.48793	4.35368	7.34609	13	8	10	9	5	41	0	6	6	5	25	25	24	5	0	0	7
146	hsa-miR-16-5p	TAGCAGCACGTAAATATTGGCG	up	1.45561	0.541628	0.0333375	12157.4	17696.4	32174.4	16007.8	16835.4	24660.2	13603.1	28115.7	12814.4	7479.19	14436.9	22302.9	9881.87	14045.2	17827	16748.3	7274.1	8174.14	10666.8	12355.7	10885.8	10119.1	14388.6	15027.3	11031.6	11390	50643.5	9094.5	24671	27200	14223	61246.5	124	10523	20460.5	13331.5	25922.5	42536	34454.5	26066.5	2161.5	4933.5	13577.7
147	mmu-miR-362-5p_R-1	AATCCTTGGAACCTAGGTGTGAA	down	0.586813	-0.769026	0.034372	34.4409	20.2104	13.9769	0	18.4247	27.1987	33.4747	12.8536	0	40.5126	34.5742	11.7106	26.6846	23.1137	33.114	37.2662	74.0367	53.0196	29.8534	35.0198	0	30.4396	23.1234	27.8316	33.5233	36.0626	22	0	27	30	35	28	0	57	49	7	70	70	64	58	22	32	38
148	hsa-miR-147b-3p	GTGTGCGGAAATGCTTCTGCT	up	4.16836	2.05948	0.0347429	1.76548	7.35918	0	12.3211	22.519	15.4126	0	11.4765	0	3.55373	14.1119	0	0	8.91529	3.62184	0	0	0	0	0	0	7.2294	0	0	5.65978	4.67479	0	7	33	17	0	25	0	5	20	0	0	27	7	0	0	0	0
149	hsa-miR-26b-5p_R+1	TTCAAGTAATTCAGGATAGGTT	down	0.757497	-0.400688	0.0352618	20762.6	15727.6	21458.3	17178	19140.7	19327.1	6037.23	11633.2	17947	11967.8	20818.9	10263	13423.9	19536.4	24490.2	27037.3	16234.2	18590	16964.3	9181.35	13450.2	20402.4	28851.5	22884.7	25054.8	26010.4	33776	9759.33	28049.3	21317.7	6312.33	25341.3	173.667	16838.3	29505.3	6134.67	35214	59166	47332.7	42080	4824	11220	21593.7
150	hsa-miR-421	ATCAACAGACATTAATTGGGCGC	up	1.56845	0.649338	0.0353111	49.5283	77.6826	57.1781	84.4877	94.1705	104.262	51.6466	135.881	0	82.4466	86.7884	115.433	64.4242	55.4729	38.8054	43.6914	20.1918	53.0196	51.0649	48.2348	123.586	41.8544	44.4213	47.0394	41.3599	41.0713	90	48	138	115	54	296	0	116	123	69	169	168	75	68	6	32	65
151	hsa-let-7i-5p	TGAGGTAGTAGTTTGTGCTGTT	up	1.34294	0.4254	0.0360285	8272.99	11110.2	10654.5	11171.7	18486.8	14933.9	6475.91	12253.2	8887.4	8003.72	13765.5	7693.89	8160.52	12835	7969.08	6310.84	11526.2	13390.8	4573.85	5646.11	6076.29	9866.04	9018.74	9992.53	7381.23	7524.24	16770.5	6347	27091	16472	6771	26692	86	11261	19509	4599	21407	38871	15402	9822	3425	8082	5822
152	hsa-miR-103a-2-5p_R+1	AGCTTCTTTACAGTGCTGCCTTGT	up	1.70382	0.768775	0.0362283	28.0989	47.8755	33.6715	65.1259	58.0036	39.8914	54.5159	73.4493	0	34.8266	37.3966	92.0122	27.8282	57.7843	28.4573	35.3387	0	0	24.3541	30.3945	0	40.3324	55.3745	39.9835	47.8905	35.0609	53	37	85	44	57	160	0	49	53	55	73	175	55	55	0	0	31
153	bta-miR-11980_R-1_1ss4CG	AGGGAACGGGCTTGGCGGA	up	3.37369	1.75433	0.0373186	1.67745	5.65918	8.25906	0	0	11.7861	5.73851	6.88588	0	0	4.93918	13.3836	3.04967	13.8682	0	0	0	9.94118	4.71369	0	0	3.80495	0	0	0	1.66957	13	0	0	13	6	15	0	0	7	8	8	42	0	0	0	6	6
154	hsa-miR-361-3p_R-1	TCCCCCAGGTGTGATTCTGATT	up	1.4762	0.56189	0.0375245	331.273	489.025	229.348	353.792	676.936	572.079	753.658	638.091	0	601.292	402.19	528.652	573.718	538.55	230.246	264.076	373.549	641.206	385.737	451.953	247.171	312.386	239.753	248.133	268.187	312.877	361	201	992	631	788	1390	0	846	570	316	1505	1631	445	411	111	387	491
155	hsa-miR-484	TCAGGCTCAGTCCCCTCCCGAT	up	1.74791	0.805627	0.0385999	1290.03	2254.85	1358.3	2006.58	1483.53	1633.74	2901.77	2059.34	1446.79	6069.78	2042	2743.64	1862.2	1450.55	807.153	838.49	1315.83	3355.15	1337.9	1379.65	1833.19	1277.7	723.52	1086.22	673.079	852.481	2138	1140	2174	1802	3034	4486	14	8540	2894	1640	4885	4393	1560	1305	391	2025	1703
156	hsa-miR-548ae-5p_R+1	AAAAGTAATTGTGGTTTTTGC	down	0.455838	-1.13341	0.0391437	5.33632	2.4325	8.65613	2.64024	3.29824	4.53312	1.19552	1.03288	0	1.06612	3.17518	0	1.14362	2.44895	4.31172	12.6362	10.9372	7.59396	6.67772	0.991126	0	1.71223	5.32447	6.82724	3.99087	3.03305	13.625	1.5	4.83333	5	1.25	2.25	0	1.5	4.5	0	3	7.41667	8.33333	19.6667	3.25	4.58333	8.5
157	hsa-miR-140-3p_R+1	TACCACAGGGTAGAACCACGGA	up	1.38995	0.475034	0.0393217	1544.77	2147.15	1403.4	1068.42	2156.37	2189.5	2227.5	2490.39	1343.44	4329.16	2705.96	2365.55	1684.56	1801.55	1002.22	936.796	1618.71	2215.23	1593.23	1829.62	1318.25	1639.93	1885.17	1524.47	1324.39	1649.2	2209	607	3160	2415	2329	5425	13	6091	3835	1414	4419	5456	1937	1458	481	1337	2028
158	hsa-miR-625-3p	GACTATAGAACTTTCCCCCTCA	up	1.68846	0.755708	0.0395333	20.0339	33.8264	6.98843	31.6829	51.1796	37.1716	55.4723	52.3327	0	34.1158	19.0511	30.1131	49.1759	38.6329	19.144	19.9182	0	18.2255	38.4951	31.716	0	21.6882	12.7787	18.4238	38.3124	21.7044	11	18	75	41	58	114	0	48	27	18	129	117	37	31	0	11	49
159	hsa-miR-664a-5p_R-2	ACTGGCTAGGGAAAATGATTGG	down	0.537822	-0.894799	0.0400647	19.8734	10.6884	8.89437	0	6.14156	15.4126	19.1284	19.2805	0	10.6612	11.2895	10.0377	14.8671	12.5474	8.27849	12.8504	33.653	48.049	30.639	23.1263	0	16.7418	18.2553	12.1518	14.3671	20.3687	14	0	9	17	20	42	0	15	16	6	39	38	16	20	10	29	39
160	hsa-miR-485-3p	GTCATACACGGCTCTCCTCTCT	up	1.91562	0.937813	0.0417526	15.0165	28.7659	17.1534	15.8414	15.0127	9.97286	38.2567	61.5138	0	31.2729	21.1679	50.1885	46.5074	38.3027	13.4526	10.9229	0	0	25.9253	16.5188	0	32.3421	13.3872	32.1436	14.8025	20.7026	27	9	22	11	40	134	0	44	30	30	122	116	26	17	0	0	33
161	hsa-miR-365b-3p	TAATGCCCCTAAAAATCCTTAT	down	0.651696	-0.61773	0.0426588	3114.05	2029.41	1886.24	2549.59	1571.21	1460.12	3003.15	1796.98	2376.86	1243.45	614.222	3148.49	2824.94	1877.66	3002.25	3846.77	1978.8	602.27	4150.4	3751.41	6817.8	1797.84	2520.15	3037.96	3172.74	2690.17	2969	1448.5	2302.5	1610.5	3140	3914.5	23	1749.5	870.5	1882	7410.5	5686.5	5802.5	5987	588	363.5	5283
162	hsa-miR-153-3p	TTGCATAGTCACAAAAGTGATC	up	3.1234	1.64312	0.042845	4.93146	15.4029	40.3423	39.6036	19.1071	25.8388	0	0	0	11.0166	15.8759	5.01885	5.90873	22.1231	25.3529	0	0	0	0	0	0	12.5563	13.9958	1.37198	2.39452	3.50609	63.5	22.5	28	28.5	0	0	0	15.5	22.5	3	15.5	67	49	0	0	0	0
163	hsa-miR-4524a-3p	TGAGACAGGCTTATGCTGCTAT	down	0.432563	-1.20902	0.0437592	7.86083	3.4003	4.44718	0	4.77677	6.34636	0	4.13153	0	7.81821	3.52798	0	3.81208	5.94353	7.24368	3.2126	0	9.94118	6.28492	4.62525	0	11.7953	23.7319	12.1518	5.65978	9.68349	7	0	7	7	0	9	0	11	5	0	10	18	14	5	0	6	8
164	hsa-miR-130b-5p_R+1	ACTCTTTCCCTGTTGCACTACT	up	1.6381	0.712021	0.0441125	32.5823	53.3729	26.0478	59.8455	47.7677	41.7047	75.5571	113.846	0	35.5373	46.5694	58.5532	83.8658	51.1804	26.9051	39.1938	23.5571	19.8824	49.4937	55.503	0	41.8544	23.1234	52.5273	26.5574	32.3896	41	34	70	46	79	248	0	50	66	35	220	155	52	61	7	12	63
165	hsa-miR-1468-5p_R+1	CTCCGTTTGCCTGTTTCGCTGA	down	0.293899	-1.76661	0.0442462	3.30708	0.971947	0	0	0	0	4.78209	0	0	4.97523	0	0	1.90604	0	3.10443	0	0	0	7.85615	9.91126	0	4.56594	4.25958	3.13596	2.17684	4.67479	0	0	0	0	5	0	0	7	0	0	5	0	6	0	0	0	10
166	hsa-miR-941	CACCCGGCTGTGTGCACATGTGC	up	1.98389	0.98833	0.0442602	20.2841	40.2414	22.5536	42.2438	13.9891	53.0375	38.735	61.7434	0	111.587	36.691	46.8426	23.4443	32.029	20.1788	16.7055	21.8745	57.9902	13.3554	35.3501	0	22.2589	13.9958	15.6798	8.48967	17.5305	35.5	24	20.5	58.5	40.5	134.5	0	157	52	28	61.5	97	39	26	6.5	35	17
167	hsa-miR-301a-5p	GCTCTGACTTTATTGCACTACT	up	4.13753	2.04877	0.0449809	0.7609	3.14824	6.35312	0	0	0	4.78209	5.04964	0	9.23971	8.46716	0	1.90604	1.98118	0	3.85513	0	0	0	0	0	2.66346	0	0	2.61221	0	10	0	0	0	5	11	0	13	12	0	5	6	0	6	0	0	0
168	hsa-miR-629-3p	GTTCTCCCAACGTAAGCCCAGC	up	1.9655	0.974898	0.0460957	5.71532	11.2335	4.44718	10.561	8.18874	9.97286	12.4334	22.4939	0	14.2149	3.52798	21.7483	18.298	8.91529	5.17406	0	0	0	8.64176	15.1973	0	13.3173	9.73618	1.95997	10.8842	3.67305	7	6	12	11	13	49	0	20	5	13	48	27	10	0	0	0	11
169	pal-miR-9226-5p_L-4_1ss15GA	GTCCCTGTTCAGGCGCCA	up	inf	inf	0.0463954	0	1.23877	2.8589	0	0	0	0	1.6067	0	3.55373	0	5.85532	0	0.990588	0	0	0	0	0	0	0	0	0	0	0	0	4.5	0	0	0	0	3.5	0	5	0	3.5	0	3	0	0	0	0	0
170	hsa-miR-378a-5p	CTCCTGACTCCAGGTCCTGTGT	up	1.46133	0.547278	0.0490685	126.928	185.483	222.995	137.293	165.14	181.325	217.107	232.743	0	263.687	100.9	225.848	330.508	148.258	121.073	79.0301	114.42	205.451	124.913	159.241	164.781	193.672	90.0597	92.1188	80.5431	97.8366	351	78	242	200	227	507	0	371	143	135	867	449	234	123	34	124	159
171	hsa-miR-501-3p	AATGCACCCGGGCAAGGATTCT	up	1.86759	0.901177	0.0499945	92.6168	172.97	89.579	190.097	140.573	107.586	478.528	229.376	0	120.827	101.606	142.201	315.895	159.375	61.0539	100.019	121.151	33.1373	129.626	147.788	102.988	62.7816	44.4213	104.14	101.005	103.291	141	108	206	118.667	500.333	499.667	0	170	144	85	828.667	482.667	118	155.667	36	20	165
Following miRNAs do not show significant difference (p-value<=0.05).
172	hsa-miR-29b-1-5p	GCTGGTTTCATATGGTGGTTTAGA	up	2.63707	1.39894	0.0501654	9.53509	25.1447	6.35312	51.0446	20.4719	28.1053	6.69493	21.5757	0	25.5869	36.691	85.3204	8.00537	11.8871	11.3829	12.2079	26.9224	18.2255	0	5.286	0	11.7953	13.3872	5.48793	3.04758	6.67827	10	29	30	31	7	47	0	36	52	51	21	36	22	19	8	11	0
173	hsa-miR-340-3p_R+1	TCCGTCTCAGTTACTTTATAGCC	up	1.49645	0.581544	0.0502405	47.8822	71.6534	45.1072	65.1259	70.2867	70.7166	82.252	62.891	0	86.0004	150.998	75.2827	93.396	57.7843	37.2532	48.1891	53.8449	48.049	68.3485	50.8778	0	45.6594	44.4213	66.6391	49.1966	62.1079	71	37	103	78	86	137	0	121	214	45	245	175	72	75	16	29	87
174	sha-miR-125a_R+2_2	TCCCTGAGACCCTAACTTGTGAGA	down	0.644668	-0.633372	0.050439	28.472	18.355	9.52968	19.3618	5.45916	16.3192	30.6054	6.88588	0	45.4878	24.6959	13.3836	32.0215	16.5098	28.9747	26.3434	33.653	34.7941	44.78	33.0375	0	25.4931	30.4256	20.3837	34.3941	29.3844	15	11	8	18	32	15	0	64	35	8	84	50	56	41	10	21	57
175	sha-miR-125a_R+2_1	TCCCTGAGACCCTAACTTGTGAAA	down	0.644668	-0.633372	0.050439	28.472	18.355	9.52968	19.3618	5.45916	16.3192	30.6054	6.88588	0	45.4878	24.6959	13.3836	32.0215	16.5098	28.9747	26.3434	33.653	34.7941	44.78	33.0375	0	25.4931	30.4256	20.3837	34.3941	29.3844	15	11	8	18	32	15	0	64	35	8	84	50	56	41	10	21	57
176	hsa-miR-181a-2-3p	ACCACTGACCGTTGACTGTACC	down	0.492098	-1.02298	0.0514229	242.41	119.289	69.249	51.0446	51.862	45.3312	166.417	90.8936	620.051	58.2812	79.7324	23.4213	107.501	67.6902	160.396	238.375	302.877	115.98	527.147	431.47	185.378	151.056	147.868	164.638	314.771	168.96	109	29	76	50	174	198	6	82	113	14	282	205	310	371	90	70	671
177	hsa-miR-30c-1-3p	CTGGGAGAGGGTTGTTTACTCC	down	0.626655	-0.674257	0.0515513	17.0393	10.6778	13.9769	0	8.87114	6.34636	17.2155	11.9355	0	15.6364	14.8175	0	27.447	11.8871	24.3181	18.6331	20.1918	24.853	18.8548	15.858	0	18.2637	10.9532	12.5438	22.6391	17.3635	22	0	13	7	18	26	0	22	21	0	72	36	47	29	6	15	24
178	dno-miR-196c-5p	TAGGTAGTTTCATGTTGTTGGC	down	0.391714	-1.35213	0.051559	2.80686	1.09949	3.17656	0	2.72958	4.53312	0	0	0	0	1.76399	0	0	0.990588	1.29351	2.57008	8.41326	4.14216	0	1.65188	0	0.951237	4.56383	4.31194	2.61221	3.17218	5	0	4	5	0	0	0	0	2.5	0	0	3	2.5	4	2.5	2.5	0
179	mdo-miR-196a-5p_2ss12CA22GC	TAGGTAGTTTCATGTTGTTGGC	down	0.391714	-1.35213	0.051559	2.80686	1.09949	3.17656	0	2.72958	4.53312	0	0	0	0	1.76399	0	0	0.990588	1.29351	2.57008	8.41326	4.14216	0	1.65188	0	0.951237	4.56383	4.31194	2.61221	3.17218	5	0	4	5	0	0	0	0	2.5	0	0	3	2.5	4	2.5	2.5	0
180	hsa-miR-885-5p	TCCATTACACTACCCTGCCTCT	down	0.557412	-0.843185	0.0517595	30.6861	17.1048	12.0709	0	9.55353	5.43974	31.5618	13.3127	0	54.0168	23.2847	25.0942	21.3477	9.57568	20.6962	23.7733	16.8265	29.8235	64.4204	35.6805	0	21.3077	39.5532	29.0076	54.421	32.7235	19	0	14	6	33	29	0	76	33	15	56	29	40	37	5	18	82
181	hsa-miR-30b-5p	TGTAAACATCCTACACTCAGCT	down	0.806504	-0.310246	0.0521868	16237.4	13095.6	15883.4	9128.19	10466.6	11570.3	10626.8	12507.2	18704.9	12141.7	12078.4	14458.7	15803.4	13777.3	19302.7	18264.5	11041.6	6117.14	18286	12989	15530.6	14681.8	19881.5	16775.3	20542.5	21436.8	25001	5186	15338	12762	11111	27245.3	181	17083	17118	8642.67	41456	41724.7	37306.7	28426.3	3281	3692	23276
182	mmr-miR-1839_L+1R-1	AAGGTAGATAGAACAGGTCTTG	down	0.69371	-0.527595	0.0528937	226.116	156.859	162.005	110.89	226.555	197.644	90.8598	226.775	0	196.166	157.348	98.704	184.886	230.477	188.336	220.385	275.955	187.226	198.76	224.655	0	205.467	342.592	245.781	381.818	242.421	255	63	332	218	95	494	0	276	223	59	485	698	364	343	82	113	253
183	oga-miR-100_R+2	AACCCGTAGATCCGAACTTGTGAA	down	0.631146	-0.663955	0.0541065	119.048	75.1368	59.084	56.3251	18.4247	28.1053	79.3828	52.7917	0	142.86	111.484	78.6286	198.609	75.9451	103.999	102.161	107.69	36.451	130.412	88.5406	247.171	88.6553	96.7533	134.846	144.977	146.922	93	32	27	31	83	115	0	201	158	47	521	230	201	159	32	22	166
184	hsa-miR-4492_L+1	CGGGGCTGGGCGCGCGCC	up	5.16476	2.3687	0.0545218	1.59461	8.23578	3.17656	0	3.41198	4.53312	14.3463	0	0	12.7934	4.93918	36.8049	4.95571	13.8682	0	0	0	9.94118	0	0	0	4.18544	0	0	0	5.0087	5	0	5	5	15	0	0	18	7	22	13	42	0	0	0	6	0
185	hsa-miR-642a-3p	AGACACATTTGGAGAGGGAACC	up	6.97096	2.80136	0.0563161	0.326526	2.2762	6.98843	0	0	4.53312	0	7.80399	0	0	4.93918	0	3.04967	0	0	0	0	0	0	0	0	0	0	0	3.91831	0	11	0	0	5	0	17	0	0	7	0	8	0	0	0	0	0	0
186	hsa-miR-22-3p	AAGCTGCCAGTTGAAGAACTGT	up	1.34326	0.425737	0.0563853	13561.5	18216.6	14802.8	15413.7	24693.1	17857.8	9261.96	20117.8	29555.8	21382.8	9123.36	22732	10445.9	23211.8	8782.96	10118.4	22221.1	14674.8	11425.2	12486.2	21215.5	10350.6	13071.4	17538.6	11266.4	9586.32	23300	8757	36186	19697	9684	43824	286	30085	12930	13588	27402	70297	16975	15748	6603	8857	14543
187	hsa-miR-27b-5p_R+1	AGAGCTTAGCTGATTGGTGAACA	up	1.52606	0.609816	0.0599112	83.3618	127.215	126.427	91.5283	118.054	67.9967	118.596	116.601	0	223.885	188.394	252.615	110.55	111.936	69.3324	79.6726	60.5755	84.5001	95.845	111.667	0	108.061	100.404	81.9269	123.209	85.1479	199	52	173	75	124	254	0	315	267	151	290	339	134	124	18	51	122
188	hsa-miR-24-3p_R+1	TGGCTCAGTTCAGCAGGAACAGT	down	0.871308	-0.198746	0.0616571	24516.9	21361.7	22693.3	18553.8	24326.7	21351.9	13580.7	19963.1	22115.1	25437.3	16944.9	26943.7	21299.8	23130.6	29579.3	31653.5	28142.4	23637.6	20529.3	22912.2	17013.6	26031.7	26981.4	21876.2	22252.7	23592.5	35720	10541	35649	23551	14199.5	43487	214	35789.5	24015	16105.5	55874.5	70051	57168.5	49264.5	8362.5	14266.5	26131.5
189	hsa-miR-323a-3p_L+1	GCACATTACACGGTCGACCTCT	up	2.10177	1.0716	0.0620685	8.37761	17.6078	0	24.6422	7.50635	8.15961	35.3875	41.7743	0	8.52896	12.7007	21.7483	36.9772	13.8682	5.17406	9.63781	0	0	14.9267	13.215	0	8.75138	3.04256	19.9917	16.1086	9.68349	0	14	11	9	37	91	0	12	18	13	97	42	10	15	0	0	19
190	cgr-miR-199b_R-1_2ss10TC22TC	CCCAGTGTTCAGACTACCTGTC	down	0.465734	-1.10242	0.0621129	2.54081	1.18334	1.90594	0	0	0	0	2.75435	0	2.13224	2.82239	0	0.953021	3.63216	4.39795	3.2126	0	0	3.53527	0	0	4.37569	2.7383	3.91995	4.13599	4.17392	3	0	0	0	0	6	0	3	4	0	2.5	11	8.5	5	0	0	4.5
191	hsa-miR-675-5p_R+1	TGGTGCGGAGAGGGCCCACAGTGT	down	0.0714502	-3.80692	0.0623404	10.0235	0.716181	0	0	0	0	4.78209	0	0	0	0	0	3.81208	0	4.65665	14.1355	57.2102	0	0	9.25051	0	7.2294	6.08511	5.48793	10.8842	5.34261	0	0	0	0	5	0	0	0	0	0	10	0	9	22	17	0	0
192	hsa-miR-589-5p_R-1	TGAGAACCACGTCTGCTCTGA	up	1.83091	0.872562	0.0625531	13.1978	24.164	12.7062	8.8008	24.5662	11.7861	50.6902	28.9207	0	58.2812	20.4623	33.459	19.8228	20.4721	7.76109	8.99529	0	24.853	23.5684	25.7693	0	17.8833	7.91065	15.6798	13.9318	12.0209	20	5	36	13	53	63	0	82	29	20	52	62	15	14	0	15	30
193	sha-mir-24-1-p3_1ss4GC	TGTCGATTGGACCCGCCCTCCG	up	2.3842	1.2535	0.0648291	4.38441	10.4533	15.2475	0	3.41198	0	11.477	12.3946	0	31.2729	8.46716	21.7483	14.4859	6.93411	0	3.2126	0	13.2549	0	7.929	0	8.75138	0	5.87992	9.57809	4.00696	24	0	5	0	12	27	0	44	12	13	38	21	0	5	0	8	0
194	hsa-miR-33b-3p_R-1	CAGTGCCTCGGCAGTGCAGCC	up	4.10242	2.03647	0.0666077	1.44951	5.9465	0	0	6.82395	6.34636	0	12.8536	0	25.5869	0	8.36474	6.09933	5.28313	3.62184	0	0	0	3.92807	0	0	5.70742	0	1.95997	2.17684	0	0	0	10	7	0	28	0	36	0	5	16	16	7	0	0	0	5
195	hsa-miR-151b_R+3	TCGAGGAGCTCACAGTCTAGT	up	1.19439	0.256274	0.0672857	1717.09	2050.88	1544.44	1457.41	1814.83	1412.07	2214.11	2498.66	1963.49	3081.09	1948.5	2124.64	2346.91	2204.39	1543.68	1214.04	1034.83	1354.49	2118.41	2000.42	1843.48	2201.92	1843.48	1949.39	1756.93	1744.03	2431	828	2659.5	1557.5	2315	5443	19	4335	2761.5	1270	6156.5	6676	2983.5	1889.5	307.5	817.5	2696.5
196	hsa-miR-4433b-5p_R+1	ATGTCCCACCCCCACTCCTGTT	up	6.71928	2.74831	0.0675417	0.66075	4.43977	7.62374	0	0	0	14.3463	17.9033	0	0	4.23358	0	1.90604	7.26431	0	0	0	0	0	7.929	0	0	0	0	0	0	12	0	0	0	15	39	0	0	6	0	5	22	0	0	0	0	0
197	hsa-miR-363-3p	AATTGCACGGTATCCATCTGTA	up	1.71619	0.779206	0.0680394	130.734	224.365	557.804	147.853	201.307	242.975	256.32	398.463	0	170.579	310.462	81.9745	99.1141	225.524	110.207	124.007	215.379	142.49	141.411	262.318	0	61.6402	116.834	204.621	82.7199	107.186	878	84	295	268	268	868	0	240	440	49	260	683	213	193	64	86	180
198	hsa-miR-26b-3p_R+1	CCTGTTCTCCATTACTTGGCTC	down	0.729321	-0.455374	0.0705284	87.1513	63.5613	43.8365	61.6056	42.9909	35.3583	96.5983	72.0722	0	110.876	93.8443	75.2827	82.7222	47.5482	81.2327	55.8993	137.977	135.863	93.4881	86.5583	102.988	103.495	66.9362	43.1194	63.1283	75.1305	69	35	63	39	101	157	0	156	133	45	217	144	157	87	41	82	119
199	hsa-miR-500b-5p_L+1R+4	TAATCCTTGCTACCTGGGTGAGA	up	1.44553	0.531603	0.0724266	61.2536	88.5442	108.003	159.295	99.2885	126.927	84.1648	90.205	0	63.2565	45.8638	115.433	100.258	69.8364	98.3071	81.6002	15.1439	66.2746	50.2793	68.3877	0	86.3723	72.4128	58.7992	66.1759	71.2905	170	90.5	145.5	140	88	196.5	0	89	65	69	263	211.5	190	127	4.5	40	64
200	hsa-miR-101-2-5p_R+1	TCGGTTATCATGGTACCGATGCT	down	0.197173	-2.34247	0.0731291	1.25599	0.247647	0	0	0	0	0	0	0	0	0	0	0	2.97176	3.62184	0	0	0	0	0	0	2.28297	3.65107	0	2.17684	3.33913	0	0	0	0	0	0	0	0	0	0	0	9	7	0	0	0	0
201	hsa-miR-181d-5p_R+1	AACATTCATTGTTGTCGGTGGGTT	up	1.37064	0.454846	0.0734673	64.3572	88.2104	85.9789	96.5155	107.136	104.564	81.9332	76.8923	0	113.838	83.7308	70.2638	135.202	102.471	86.3205	40.4788	66.1843	99.4118	37.1858	56.1638	0	101.402	70.5873	60.2365	86.4205	67.8957	135.333	54.8333	157	115.333	85.6667	167.5	0	160.167	118.667	42	354.667	310.333	166.833	63	19.6667	60	47.3333
202	hsa-miR-487a-3p	AATCATACAGGGACATCCAGTT	up	1.69364	0.760128	0.073967	6.73258	11.4026	20.9653	12.3211	8.18874	11.7861	4.78209	20.6576	0	3.55373	11.2895	13.3836	13.7235	16.1796	9.3133	7.71025	0	0	6.28492	0	0	14.4588	9.73618	16.0718	6.53052	10.6852	33	7	12	13	5	45	0	5	16	8	36	49	18	12	0	0	8
203	hsa-miR-338-3p_R-1	TCCAGCATCAGTGATTTTGTT	up	1.72016	0.78254	0.0748963	151.645	260.853	408.506	320.349	274.323	441.526	22.954	245.596	0	430.002	361.265	93.6851	190.604	341.423	251.977	92.523	30.2877	92.7844	68.3485	48.2348	102.988	183.779	491.677	70.1671	124.515	262.456	643	182	402	487	24	535	0	605	512	56	500	1034	487	144	9	56	87
204	hsa-miR-550a-3p	TGTCTTACTCCCTCAGGCACAT	up	1.59356	0.672251	0.0751986	6.64252	10.5852	15.0357	9.97424	9.32607	10.2751	19.766	12.7006	0	16.3472	1.88159	13.9412	6.98882	10.7864	7.24368	7.2819	0	15.4641	8.90363	11.453	0	8.87821	3.8539	8.75455	2.75733	5.12001	23.6667	5.66667	13.6667	11.3333	20.6667	27.6667	0	23	2.66667	8.33333	18.3333	32.6667	14	11.3333	0	9.33333	11.3333
205	hsa-miR-874-3p_R+1	CTGCCCTGGCCCGAGGGACCGAC	up	1.85508	0.891484	0.0753485	255.416	473.819	248.407	367.874	199.942	271.08	595.849	392.036	0	1474.09	546.837	379.759	746.024	463.925	246.285	109.229	349.992	603.098	193.261	200.868	288.366	275.859	158.213	122.302	257.738	259.785	391	209	293	299	623	854	0	2074	775	227	1957	1405	476	170	104	364	246
206	hsa-miR-1260b_R-1	ATCCCACCACTGCCACCA	up	1.9414	0.957101	0.0761917	78.8099	153.002	83.8612	327.39	102.359	49.8643	66.9493	193.952	0	403.349	86.7884	296.112	71.8578	153.541	58.4669	67.4647	37.0183	61.304	146.91	79.29	0	157.525	105.881	43.1194	112.107	76.6331	132	186	150	55	70	422.5	0	567.5	123	177	188.5	465	113	105	11	37	187
207	hsa-miR-142-3p_L-1	GTAGTGTTTCCTACTTTATGGA	up	6.14919	2.6204	0.0762355	3532.95	21724.8	22766.4	23408.4	93361.9	82627.8	377.785	1949.16	2790.23	2722.87	3660.63	7043.11	2677.99	17311.2	7140.72	3509.45	1813.9	2957.5	278.893	362.091	1606.61	4471.57	12419.7	3118.32	3031.03	1685.59	35835	13299	136815	91138	395	4246	27	3831	5188	4210	7025	52427	13801	5462	539	1785	355
208	hsa-miR-125b-5p	TCCCTGAGACCCTAACTTGTGA	down	0.689241	-0.53692	0.0766758	36553.8	25194.3	15293.9	15435.7	11932.4	14541.3	28455.8	16290.4	51877.6	37773.3	28883.2	29390.4	35127.6	17330.5	26201.7	26248.6	49762.8	37284.4	43836.1	29005.6	85284.3	27097.1	24426.2	29841.6	31252.4	28404.2	24073	8769.5	17486	16039	29752.5	35486.5	502	53146	40934.5	17568	92148	52485.5	50640.5	40852.5	14787	22503	55798.5
209	hsa-miR-509-3-5p	TACTGCAGACGTGGCAATCATG	up	1.91416	0.936713	0.0771217	20.8067	39.8274	82.5906	8.8008	33.4374	26.2921	33.4747	63.3501	0	47.62	35.9854	26.7672	96.8269	22.7835	19.6614	19.9182	0	8.28432	6.28492	68.0573	0	6.46841	23.7319	15.6798	29.1696	52.4244	130	5	49	29	35	138	0	67	51	16	254	69	38	31	0	5	8
210	hsa-miR-7706_1ss24AT	TGAAGCGCCTGTGCTCTGCCGAGT	up	3.92089	1.97118	0.0775925	0.983123	3.85472	3.17656	0	4.09437	0	15.3027	7.80399	0	0	0	0	7.62416	8.2549	0	0	0	0	3.92807	0	0	1.90247	0	1.95997	0	4.00696	5	0	6	0	16	17	0	0	0	0	20	25	0	0	0	0	5
211	hsa-miR-23a-3p_R+1	ATCACATTGCCAGGGATTTCCA	down	0.778595	-0.361055	0.0779111	71779.2	55886.9	54850.6	65560.4	56519.7	48158	55820.4	70958.5	56941.3	30550	30347.4	90705.9	58917.1	51314	86095.4	125280	52670.4	20857.4	76858.1	83351.2	79877.5	51556	68191.6	69908.3	72168.4	74536.6	86336.5	37246.8	82825.5	53118	58364	154574	551	42983	43009.5	54219.2	154554	155405	166398	194982	15651	12588.5	97831.8
212	hsa-miR-205-5p_R+1	TCCTTCATTCCACCGGAGTCTGT	down	0.770546	-0.376047	0.0782646	171358	132039	102814	133469	86877.8	88241.6	220042	143170	188495	151102	66829.2	161212	136683	105535	152869	141377	162090	226367	251900	224153	266141	154918	106872	95027.4	170414	104168	161832	75828	127313	97330	230069	311878	1824	212596	94713	96364	358553	319614	295453	220035	48165	136624	320641
213	mmu-miR-452-3p_1ss20GA	TCAGTCTCATCTGCAAAGAAGT	up	1.46919	0.555024	0.0783158	72.0256	105.82	170.264	179.536	107.136	105.168	33.4747	80.7943	0	85.2896	140.414	85.3204	124.274	158.164	121.59	91.238	70.6714	36.451	54.2074	54.1815	0	102.353	82.149	78.399	79.237	93.8297	268	102	157	116	35	176	0	120	199	51	326	479	235	142	21	22	69
214	hsa-miR-3200-3p_R-1	CACCTTGCGCTACTCAGGTCT	up	2.74967	1.45926	0.0785186	2.281	6.27198	6.98843	0	4.09437	0	17.2155	18.8214	0	4.26448	3.52798	0	11.4362	8.91529	0	0	0	0	3.92807	10.572	0	3.04396	0	4.31194	2.17684	3.33913	11	0	6	0	18	41	0	6	5	0	30	27	0	0	0	0	5
215	hsa-miR-1249-3p	ACGCCCTTCCCCCCCTTCTTCA	down	0.673704	-0.569814	0.0787944	138.34	93.2002	64.1665	103.849	120.784	76.1564	65.0365	83.5486	0	218.91	68.4429	135.509	109.026	72.9733	112.794	110.514	53.8449	74.5589	107.629	68.718	226.574	232.482	190.464	109.759	236.84	135.903	101	59	177	84	68	182	0	308	97	81	286	221	218	172	16	45	137
216	hsa-miR-449a	TGGCAGTGTATTGTTAGCTGGT	up	3.62589	1.85833	0.0792392	1.03392	3.74889	3.17656	0	10.9183	0	0	3.67247	0	4.97523	4.23358	0	3.81208	14.1984	5.17406	0	0	0	0	0	0	4.18544	0	0	3.04758	0	5	0	16	0	0	8	0	7	6	0	10	43	10	0	0	0	0
217	hsa-miR-340-5p	TTATAAAGCAATGAGACTGATT	up	1.56118	0.642636	0.0797419	297.1	463.826	483.472	478.764	1005.17	792.389	86.0777	270.844	516.709	289.985	275.888	147.219	513.106	706.289	314.583	250.583	222.11	230.304	135.911	89.2013	102.988	384.68	511.149	444.522	512.863	366.303	761	272	1473	874	90	590	5	408	391	88	1346	2139	608	390	66	139	173
218	hsa-miR-195-3p_R+1	CCAATATTGGCTGTGCTGCTCCA	down	0.678551	-0.559472	0.0805296	28.1162	19.0783	22.8712	8.8008	8.87114	9.06623	26.7797	23.412	0	29.1406	32.4574	8.36474	35.0712	24.1043	35.701	22.4882	16.8265	39.7647	22.7828	23.787	0	33.103	32.8596	39.5915	23.0745	47.4157	36	5	13	10	28	51	0	41	46	5	92	73	69	35	5	24	29
219	hsa-mir-7110-p3_1ss19AC	TCTCTCTCTCTCTCTCCCCC	up	19.7474	4.30359	0.0806438	0.166957	3.29695	1.58828	0	3.41198	0	6.69493	0	0	0	0	10.0377	0	17.8306	0	0	0	0	0	0	0	0	0	0	0	2.00348	2.5	0	5	0	7	0	0	0	0	6	0	54	0	0	0	0	0
220	hsa-miR-26a-2-3p	CCTATTCTTGATTACTTGTTTC	down	0.73809	-0.438131	0.0826919	43.3971	32.031	45.1072	40.4837	36.8493	38.9848	25.8233	35.3475	0	30.5621	48.6862	26.7672	14.4859	41.2745	46.0491	47.5466	37.0183	57.9902	37.7095	31.0553	0	60.8792	54.1575	51.7433	39.1831	57.4331	71	23	54	43	27	77	0	43	69	16	38	125	89	74	11	35	48
221	hsa-miR-181c-5p_R+1	AACATTCAACCTGTCGGTGAGTT	up	1.41582	0.501639	0.0829697	154.167	218.273	218.547	200.658	315.267	220.309	99.4675	166.638	0	338.315	194.039	220.829	328.22	316.988	223.002	127.219	87.4979	162.373	143.767	118.935	0	259.497	211.762	152.486	194.174	169.294	344	114	462	243	104	363	0	476	275	132	861	960	431	198	26	98	183
222	mmu-miR-3535	TGGATATGATGACTGATTACCTGAGA	down	0.61679	-0.697148	0.083805	161.288	99.4808	66.7078	195.378	60.392	77.063	130.073	104.206	0	93.1078	177.81	53.5344	165.826	69.6713	154.704	262.149	383.645	97.755	155.552	132.15	0	86.3723	93.1022	112.894	250.772	206.358	105	111	88.5	85	136	227	0	131	252	32	435	211	299	408	114	59	198
223	hsa-mir-548q-p5	TGCAAAAGTAATGGCGGTTTTT	down	0.144924	-2.78663	0.0840918	0.949337	0.137582	0	0	0	0	0	0	0	0	0	0	0	1.65098	0	3.2126	0	0	0	0	0	2.66346	0	0	2.17684	3.33913	0	0	0	0	0	0	0	0	0	0	0	5	0	5	0	0	0
224	hsa-miR-196b-3p_R+1	TCGACAGCACGACACTGCCTTCA	down	0.311784	-1.68138	0.0843241	4.56249	1.42251	8.25906	0	0	0	0	0	0	0	3.52798	0	0	5.28313	6.20887	0	0	11.598	0	0	0	14.8393	9.12767	3.13596	7.83662	2.00348	13	0	0	0	0	0	0	0	5	0	0	16	12	0	0	7	0
225	hsa-miR-506-3p_L+1	GTAAGGCACCCTTCTGAGTAGA	up	2.03023	1.02164	0.0844161	14.9911	30.4354	31.1303	0	20.4719	26.2921	65.9929	25.2482	0	53.306	23.2847	15.0565	89.5839	14.8588	7.76109	23.7733	16.8265	0	15.7123	38.3235	0	4.56594	12.7787	14.8958	26.5574	18.6991	49	0	30	29	69	55	0	75	33	9	235	45	15	37	5	0	20
226	mmu-mir-6236-p3_1	ACAACTCACCTGCCGAATCAACTAGC	up	2.41499	1.27202	0.0847218	92.2485	222.779	274.455	0	345.974	509.069	417.477	24.1006	0	116.918	129.124	513.595	15.2483	327.389	6.20887	43.0489	121.151	548.422	11.3914	59.4675	0	26.0639	94.6235	23.7157	30.4758	142.414	432	0	507	561.5	436.5	52.5	0	164.5	183	307	40	991.5	12	67	36	331	14.5
227	mmu-mir-6236-p3_2	AGCCCTGAAAATGGATGG	up	2.41499	1.27202	0.0847218	92.2485	222.779	274.455	0	345.974	509.069	417.477	24.1006	0	116.918	129.124	513.595	15.2483	327.389	6.20887	43.0489	121.151	548.422	11.3914	59.4675	0	26.0639	94.6235	23.7157	30.4758	142.414	432	0	507	561.5	436.5	52.5	0	164.5	183	307	40	991.5	12	67	36	331	14.5
228	hsa-miR-508-3p	TGATTGTAGCCTTTTGGAGTAGA	up	1.56562	0.646736	0.0847809	20.2922	31.7699	52.0956	10.561	51.1796	60.7438	32.5182	21.5757	0	38.3803	26.1071	18.4024	51.8443	17.8306	18.1092	23.7733	40.3836	28.1667	10.9986	26.43	0	12.9368	26.166	19.5997	15.2379	21.7044	82	6	75	67	34	47	0	54	37	11	136	54	35	37	12	17	14
229	hsa-miR-1304-3p_1ss13CA	TCTCACTGTAGCATCGAACCCC	up	7.79769	2.96305	0.08483	0.327339	2.55249	3.17656	0	0	0	8.60777	11.4765	0	0	0	0	5.71812	1.65098	0	0	0	0	3.92807	0	0	0	0	0	0	0	5	0	0	0	9	25	0	0	0	0	15	5	0	0	0	0	5
230	ssc-miR-339_R+2	TCCCTGTCCTCCAGGAGCTCATA	up	2.11668	1.0818	0.0858315	0.795598	1.68402	1.90594	0	3.41198	0	2.86926	2.52482	0	1.77687	2.11679	0	3.62148	1.98118	0	0	0	0	0	2.31263	0	2.47322	0	1.56798	1.52379	1.66957	3	0	5	0	3	5.5	0	2.5	3	0	9.5	6	0	0	0	0	0
231	mmu-miR-107-5p	AGCTTCTTTACAGTGTTGCCTTG	down	-inf	-inf	0.0872928	0.544964	0	0	0	0	0	0	0	0	0	0	0	0	0	2.58703	0	0	0	0	0	0	2.28297	0	0	0	1.66957	0	0	0	0	0	0	0	0	0	0	0	0	5	0	0	0	0
232	mdo-miR-34b-5p	AGGCAGTGTAGTTAGCTGATTGT	up	2.90865	1.54035	0.0908006	1.41981	4.12974	6.98843	0	12.2831	9.06623	0	2.29529	0	0	3.52798	0	6.48054	8.91529	0	0	0	0	0	0	0	0	9.73618	2.35197	2.61221	2.33739	11	0	18	10	0	5	0	0	5	0	17	27	0	0	0	0	0
233	hsa-miR-129-5p	CTTTTTGCGGTCTGGGCTTGC	up	inf	inf	0.0935314	0	0.530298	1.58828	0	0	0	2.86926	0	0	0	0	0	1.90604	0	0	0	0	0	0	0	0	0	0	0	0	0	2.5	0	0	0	3	0	0	0	0	0	5	0	0	0	0	0	0
234	hsa-miR-29b-3p	TAGCACCATTTGAAATCAGTGTT	up	1.76379	0.818677	0.0941608	985.067	1737.45	3396.8	2201.52	3831.42	3399.84	250.821	938.889	258.355	997.77	1396.67	1150.15	700.692	2326.45	1960.28	650.66	417.298	405.103	226.257	189.966	659.123	1683.09	2561.53	589.331	1070.28	1407.89	5346.67	1250.75	5614.67	3750	262.25	2045.25	2.5	1403.83	1979.42	687.5	1838.08	7045.67	3788.67	1012.67	124	244.5	288
235	hsa-miR-181a-5p	AACATTCAACGCTGTCGGTGAGT	down	0.826909	-0.274199	0.0948858	3871.55	3201.42	1826.84	2518.79	3437.91	3118.33	3463.67	3687.16	3410.28	4423.69	3019.25	3135.94	3539.14	2836.05	3004.06	3064.83	5939.76	5731.09	4209.72	4364.26	4665.35	3504.55	2955.54	2395.68	3830.58	2793.19	2875.5	1431	5038	3439.5	3621.5	8032	33	6224	4279	1874.5	9284	8589	5806	4770	1765	3459	5358.5
236	hsa-miR-455-3p_R+1	GCAGTCCATGGGCATATACACT	up	1.38391	0.468752	0.096998	1560.17	2159.13	1474.56	2409.66	1403.69	1145.07	2950.55	1938.14	1343.44	4602.8	1426.01	3273.96	2305.93	1635.79	1886.98	1295.96	1292.28	2284.82	1639.58	2205.58	2718.88	1456.15	973.009	863.956	1002.22	1102.58	2321	1369	2057	1263	3085	4222	13	6476	2021	1957	6049	4954	3647	2017	384	1379	2087
237	hsa-miR-548h-5p_R-2_1ss13GA	AAAAGTAATCGCAGTTTTTG	up	inf	inf	0.0989963	0	0.0947328	0.317656	0	0	0.543974	0	0	0	0	0	0	0	0.275163	0	0	0	0	0	0	0	0	0	0	0	0	0.5	0	0	0.6	0	0	0	0	0	0	0	0.833333	0	0	0	0	0
238	hsa-mir-548f-1-p5_1ss11AG	AAAAGTAATCGCAGTTTTTG	up	inf	inf	0.0989963	0	0.0947328	0.317656	0	0	0.543974	0	0	0	0	0	0	0	0.275163	0	0	0	0	0	0	0	0	0	0	0	0	0.5	0	0	0.6	0	0	0	0	0	0	0	0.833333	0	0	0	0	0
239	hsa-miR-1180-3p	TTTCCGGCTCGCGTGGGTGTGT	up	1.52593	0.609685	0.099049	16.2828	24.8463	50.1896	10.561	16.3775	28.1053	31.5618	42.6924	0	16.3472	16.9343	25.0942	33.5463	26.7459	31.0443	12.2079	0	14.9118	18.8548	27.7515	0	28.1566	14.6043	21.9517	10.8842	15.0261	79	6	24	31	33	93	0	23	24	15	88	81	60	19	0	9	24
240	hsa-miR-379-5p	TGGTAGACTATGGAACGTAGG	down	0.697596	-0.519536	0.0996768	125.776	87.7407	123.886	40.4837	86.6642	49.8643	55.4723	117.978	0	115.852	114.307	76.9556	145.622	125.805	106.586	73.8899	74.0367	139.177	56.5643	44.931	267.769	168.94	147.868	176.79	143.236	109.524	195	23	127	55	58	257	0	163	162	46	382	381	206	115	22	84	72
241	hsa-miR-454-3p	TAGTGCAATATTGCTTATAGGGT	up	1.5228	0.606722	0.0999888	324.397	493.991	827.812	1020.89	537.727	899.37	268.754	388.822	0	228.15	413.48	568.803	402.937	371.14	481.187	623.245	218.745	289.951	223.9	185.01	0	341.684	420.481	430.802	289.084	388.675	1303	580	788	992	281	847	0	321	586	340	1057	1124	930	970	65	175	285
242	hsa-miR-548ar-3p	TAAAACTGCAGTTATTTTTGC	down	0.188286	-2.409	0.1011	1.87374	0.352798	0	0	0	0	0	0	0	0	4.23358	0	0	0	5.17406	4.49765	0	8.28432	0	0	0	0	0	2.35197	2.17684	0	0	0	0	0	0	0	0	0	6	0	0	0	10	7	0	5	0
243	hsa-miR-509-3p_R+1	TGATTGGTACGTCTGTGGGTAGA	up	1.69226	0.758949	0.101168	9.68915	16.3965	22.0241	2.9336	16.8324	19.3413	33.7935	18.0563	0	17.7687	13.4063	6.69179	38.7562	7.15424	5.519	9.20947	17.9483	7.17974	6.02305	25.9895	0	5.58059	10.7504	7.18657	8.41711	12.4661	34.6667	1.66667	24.6667	21.3333	35.3333	39.3333	0	25	19	4	101.667	21.6667	10.6667	14.3333	5.33333	4.33333	7.66667
244	hsa-miR-18b-5p_R-2	TAAGGTGCATCTAGTGCAGTT	up	8.31154	3.05512	0.101174	0.878617	7.30266	40.9776	0	13.9891	18.1325	0	4.13153	0	0	0	0	0	10.4012	3.10443	0	0	0	0	0	0	1.52198	2.43404	0	3.48294	0	64.5	0	20.5	20	0	9	0	0	0	0	0	31.5	6	0	0	0	0
245	hsa-miR-95-3p	TTCAACGGGTATTTATTGAGCA	down	0.721643	-0.470643	0.10188	306.79	221.393	189.323	114.41	266.134	222.123	312.749	243.76	0	197.588	320.341	364.703	243.973	181.608	284.056	321.903	262.494	198.824	557.001	479.044	0	221.448	344.417	261.461	360.485	390.345	298	65	390	245	327	531	0	278	454	218	640	550	549	501	78	120	709
246	hsa-miR-1268b_R-2	CGGGCGTGGTGGTGGGGG	up	2.86531	1.51869	0.101944	0.801	2.29511	2.22359	0	6.14156	0	0	3.44294	0	6.75209	0	5.01885	0	3.96235	0	0	0	4.14216	0	0	0	1.52198	0	0	2.61221	1.33565	3.5	0	9	0	0	7.5	0	9.5	0	3	0	12	0	0	0	2.5	0
247	hsa-miR-1268a	CGGGCGTGGTGGTGGGGG	up	2.86531	1.51869	0.101944	0.801	2.29511	2.22359	0	6.14156	0	0	3.44294	0	6.75209	0	5.01885	0	3.96235	0	0	0	4.14216	0	0	0	1.52198	0	0	2.61221	1.33565	3.5	0	9	0	0	7.5	0	9.5	0	3	0	12	0	0	0	2.5	0
248	sha-miR-21_L+2R-2	CATAGCTTATCAGACTGATGTTGAC	up	8.26976	3.04785	0.10323	0.215586	1.78284	3.17656	0	0	0	0	2.29529	0	0	4.23358	10.0377	0	1.65098	2.58703	0	0	0	0	0	0	0	0	0	0	0	5	0	0	0	0	5	0	0	6	6	0	5	5	0	0	0	0
249	hsa-miR-432-5p_1ss23GT	TCTTGGAGTAGGTCATTGGGTGT	up	1.62101	0.696895	0.104908	20.8825	33.8508	34.3068	10.561	25.931	19.0391	46.8645	89.5164	0	17.0579	28.9295	43.4967	59.4685	31.0384	21.2136	15.4205	16.8265	26.5098	14.1411	24.4478	0	22.4492	25.5575	43.9034	17.4147	22.7061	54	6	38	21	49	195	0	24	41	26	156	94	41	24	5	16	18
250	hsa-miR-548v	AGCTACAGTTACTTTTGCACCA	up	5.37112	2.42522	0.104911	0.354716	1.90523	0	0	0	9.06623	0	0	0	4.26448	5.64477	0	1.90604	1.98118	2.58703	0	0	0	0	0	0	0	0	0	0	1.66957	0	0	0	10	0	0	0	6	8	0	5	6	5	0	0	0	0
251	hsa-miR-28-5p	AAGGAGCTCACAGTCTATTGAG	up	1.31204	0.391812	0.104913	510.779	670.163	599.735	565.011	1115.03	633.73	391.175	1013.14	0	619.771	715.475	921.795	696.086	771.007	517.923	398.363	309.608	420.843	488.652	381.914	535.537	759.468	679.098	624.448	444.511	568.988	944	321	1634	699	409	2207	0	872	1014	551	1826	2335	1001	620	92	254	622
252	bta-miR-1260b_1ss9AG	ATCCCACCGCTGCCACCA	up	1.75502	0.81149	0.106596	525.815	922.818	419.306	1635.19	705.596	276.52	207.543	636.025	1033.42	2260.17	462.166	2285.25	357.192	795.442	308.115	478.036	198.553	289.123	740.442	380.923	1029.88	1158.23	577.173	319.868	462.143	367.305	660	929	1034	305	217	1385.5	10	3180	655	1366	937	2409	595.5	744	59	174.5	942.5
253	cgr-miR-1260	ATCCCACCGCTGCCACCA	up	1.75502	0.81149	0.106596	525.815	922.818	419.306	1635.19	705.596	276.52	207.543	636.025	1033.42	2260.17	462.166	2285.25	357.192	795.442	308.115	478.036	198.553	289.123	740.442	380.923	1029.88	1158.23	577.173	319.868	462.143	367.305	660	929	1034	305	217	1385.5	10	3180	655	1366	937	2409	595.5	744	59	174.5	942.5
254	hsa-miR-3617-5p	AAAGACATAGTTGCAAGATGGG	down	-inf	-inf	0.106602	1.20561	0	0	0	0	0	0	0	0	0	0	0	0	0	2.58703	0	0	0	0	0	0	0	4.86809	0	0	7.01218	0	0	0	0	0	0	0	0	0	0	0	0	5	0	0	0	0
255	hsa-miR-320e_L+1R+3_1ss17AG	AAAAGCTGGGTTGAGAGGGTGA	down	0.0529739	-4.23857	0.106777	0.749599	0.0397092	0	0	0	0	0	0	0	0	0	0	0.47651	0	0.776109	0.963781	0	0	0	0	0	4.66106	0	0	2.17684	0.417392	0	0	0	0	0	0	0	0	0	0	1.25	0	1.5	1.5	0	0	0
256	hsa-miR-3143_R-4	ATAACATTGTAAAGCGCTTCT	up	inf	inf	0.107212	0	1.09074	4.44718	0	0	6.34636	0	2.29529	0	0	0	0	0	0	0	0	0	0	0	0	0	0	0	0	0	0	7	0	0	7	0	5	0	0	0	0	0	0	0	0	0	0	0
257	bta-miR-2478_L-1_1ss2TA	AATCCCACTTCTGACACCA	up	2.02949	1.02111	0.108246	2.26697	4.60079	4.12953	5.28048	2.72958	4.0798	4.78209	1.6067	0	7.81821	5.29197	14.2201	1.14362	4.12745	2.32833	0	0	0	11.3914	1.98225	0	2.85371	1.82553	1.37198	2.61221	2.83826	6.5	3	4	4.5	5	3.5	0	11	7.5	8.5	3	12.5	4.5	0	0	0	14.5
258	hsa-miR-18a-5p	TAAGGTGCATCTAGTGCAGATAG	up	1.90944	0.933147	0.10848	258.061	492.751	1219.48	820.235	979.578	1215.78	97.5547	266.713	0	213.935	135.475	276.037	226.438	461.779	375.119	329.613	107.69	296.579	91.9169	135.454	0	308.962	642.588	302.62	252.078	254.108	1919.5	466	1435.5	1341	102	581	0	301	192	165	594	1398.5	725	513	32	179	117
259	hsa-miR-224-5p_L-1R-2	CAAGTCACTAGTGGTTCCGTTT	up	1.28483	0.361582	0.108911	1803.15	2316.76	1630.85	2147.4	1543.58	1224.85	2564.16	2714.87	4340.36	3105.96	1533.26	2890.86	2432.49	1672.44	1481.85	1419.97	2099.95	2748.74	2440.12	2614.59	2039.16	1711.08	1085.58	1122.67	1661.36	1212.77	2567	1220	2262	1351	2681	5914	42	4370	2173	1728	6381	5065	2864	2210	624	1659	3106
260	hsa-miR-222-5p_L+2R-1	GGCTCAGTAGCCAGTGTAGATCC	up	1.75537	0.811772	0.109525	20.9472	36.77	29.8597	51.0446	38.2141	44.4245	4.78209	21.5757	0	109.455	21.1679	48.5155	26.3034	45.8972	35.1836	8.99529	0	39.7647	11.7842	5.94675	0	43.3764	36.5107	12.5438	32.2172	25.0435	47	29	56	49	5	47	0	154	30	29	69	139	68	14	0	24	15
261	hsa-miR-378g_R+2	ACTGGGCTTGGAGTCAGAAGGC	up	1.98152	0.986606	0.109919	0.705783	1.39852	1.58828	0	2.38838	2.26656	2.39105	1.83623	0	2.48761	0	0	2.66846	1.15569	1.29351	0	0	0	0	1.65188	0	1.52198	2.43404	1.56798	0	0	2.5	0	3.5	2.5	2.5	4	0	3.5	0	0	7	3.5	2.5	0	0	0	0
262	hsa-miR-30d-3p	CTTTCAGTCAGATGTTTGCTGC	down	0.647435	-0.627193	0.109981	21.445	13.8843	34.9422	0	17.0599	19.9457	0	12.3946	0	22.0331	21.8735	0	15.2483	23.1137	24.3181	8.35277	30.2877	36.451	19.6404	11.8935	0	22.0687	30.4256	19.2077	22.6391	32.0557	55	0	25	22	0	27	0	31	31	0	40	70	47	13	9	22	25
263	hsa-miR-5001-3p_R+2	TTCTGCCTCTGTCCAGGTCCTTTT	up	2.71973	1.44347	0.110152	0.853321	2.3208	5.0825	0	0	4.53312	0	0	0	5.68597	3.52798	0	5.71812	3.30196	0	0	0	0	0	0	0	2.66346	0	2.35197	5.22441	0	8	0	0	5	0	0	0	8	5	0	15	10	0	0	0	0	0
264	hsa-miR-1323	TCAAAACTGAGGGGCATTTTCT	up	8.88766	3.1518	0.110649	0.32126	2.85525	0	8.8008	0	0	7.65135	2.75435	0	0	0	15.0565	0	0	0	3.85513	0	0	0	0	0	0	0	0	0	0	0	5	0	0	8	6	0	0	0	9	0	0	0	6	0	0	0
265	ssc-mir-1285-p3_1ss24TA	CAACATAGCGAGACCCCGTCTCTA	up	1.63763	0.711612	0.111014	609.26	997.744	1513.31	829.036	1992.59	1356.76	871.297	948.415	0	687.292	207.445	2373.08	335.844	857.849	693.324	375.232	461.047	1448.93	1205.13	458.561	844.501	403.324	426.566	287.332	297.792	409.378	2382	471	2920	1496.5	911	2066	0	967	294	1418.5	881	2598	1340	584	137	874.5	1534
266	hsa-miR-365a-5p	AGGGACTTTTGGGGGCAGATGTG	up	1.66904	0.739017	0.112131	5.29323	8.8346	3.81187	19.3618	8.18874	4.53312	20.0848	6.42682	0	13.5042	6.35037	11.7106	6.09933	5.94353	6.20887	8.99529	0	0	9.42738	8.58976	0	7.6099	7.91065	0	6.09515	8.68175	6	11	12	5	21	14	0	19	9	7	16	18	12	14	0	0	12
267	PC-5p-63721_21	CTATTGAAAGTCAGCCCT	up	inf	inf	0.112238	0	1.92668	3.17656	0	0	0	0	0	0	0	0	10.0377	0	9.90588	0	0	0	0	0	0	0	0	0	0	0	0	5	0	0	0	0	0	0	0	0	6	0	30	0	0	0	0	0
268	hsa-miR-4662a-3p	AAAGATAGACAATTGGCTAAAT	down	0.297898	-1.74711	0.11258	1.35044	0.402295	3.17656	0	0	0	0	0	0	0	0	0	0	1.65098	2.58703	3.85513	0	0	0	0	0	0	3.04256	0	3.04758	3.67305	5	0	0	0	0	0	0	0	0	0	0	5	5	6	0	0	0
269	hsa-miR-103a-3p	AGCAGCATTGTACAGGGCTATGA	up	1.19722	0.259691	0.113385	4016.76	4808.95	4459.57	2977.31	7386.02	7057.46	4816.05	4941.76	3685.86	4975.7	4044.71	5577.33	3748.29	4037.36	3698.93	3743.33	5296.99	4685.89	3927.81	5299.22	1809.16	2992.85	4898.11	3974.24	4303.32	3571.26	7019.5	1691.5	10823.7	7784.33	5035.5	10765	35.6667	7000.67	5732.33	3333.83	9832.67	12227.2	7149	5826	1574	2828.17	4999.67
270	bta-miR-2478_1ss2TA	GAATCCCACTTCTGACACCA	up	2.19872	1.13666	0.11369	2.17725	4.78715	3.81187	0	4.43557	5.43974	9.56419	0	0	7.81821	4.23358	15.893	2.28725	3.96235	2.32833	0	0	0	10.213	2.31263	0	3.80495	0	1.76398	3.70063	2.00348	6	0	6.5	6	10	0	0	11	6	9.5	6	12	4.5	0	0	0	13
271	bta-miR-339a_R+2_1ss22CA	TCCCTGTCCTCCAGGAGCTCAATT	down	-inf	-inf	0.117089	0.814625	0	0	0	0	0	0	0	0	0	0	0	0	0	2.58703	0	0	0	0	5.286	0	1.90247	0	0	0	0	0	0	0	0	0	0	0	0	0	0	0	0	5	0	0	0	0
272	hsa-miR-671-5p_R+1	AGGAAGCCCTGGAGGGGCTGGAGG	up	1.53228	0.615684	0.118349	63.9164	97.9381	101.015	186.577	98.2649	134.18	45.9081	50.0374	0	88.1326	170.049	132.163	85.3906	83.5396	101.412	44.3339	188.457	53.0196	14.9267	35.6805	0	96.6457	63.2852	27.4396	74.0125	67.7844	159	106	144	148	48	109	0	124	241	79	224	253	196	69	56	32	19
273	mmu-miR-3968_L-3_1ss14AT	ATCCCACTCCTGACACCA	up	1.59707	0.675424	0.122023	176.673	282.159	158.193	274.585	194.824	66.6368	152.071	331.899	723.393	430.713	181.338	463.407	137.426	271.421	90.546	127.54	180.044	63.7893	523.219	137.766	329.561	247.702	87.6256	105.839	108.407	118.038	249	156	285.5	73.5	159	723	7	606	257	277	360.5	822	175	198.5	53.5	38.5	666
274	hsa-miR-106b-3p_L+2R-2	TACCGCACTGTGGGTACTTGCT	up	1.56074	0.642227	0.122492	169.948	265.244	240.148	147.853	178.105	188.578	688.621	466.403	0	336.183	304.112	262.653	171.162	199.108	88.4764	131.717	185.092	344.628	288.321	338.304	0	143.827	108.923	156.014	124.515	129.558	378	84	261	208	720	1016	0	473	431	157	449	603	171	205	55	208	367
275	hsa-miR-548ai_R+1	AAAGGTAATTGCAGTTTTTCCCA	down	-inf	-inf	0.122947	0.452041	0	0	0	0	0	0	0	0	0	0	0	0	0	1.29351	0	0	0	0	0	0	0	3.04256	0	1.08842	0	0	0	0	0	0	0	0	0	0	0	0	0	2.5	0	0	0	0
276	mmu-mir-6236-p5_1	CCCTGAAAATGGATGGCGCTGGAGC	up	2.21681	1.14849	0.122981	151.702	336.294	393.576	0	531.586	768.363	635.062	28.0026	0	195.1	236.022	755.336	20.9665	471.52	14.4874	46.5828	196.87	970.094	19.2476	84.9064	0	50.6058	156.692	34.4955	43.7545	202.685	619.5	0	779	847.5	664	61	0	274.5	334.5	451.5	55	1428	28	72.5	58.5	585.5	24.5
277	mmu-mir-6236-p5_2	CCTGAAAATGGATGGCGCTGGAGC	up	2.21681	1.14849	0.122981	151.702	336.294	393.576	0	531.586	768.363	635.062	28.0026	0	195.1	236.022	755.336	20.9665	471.52	14.4874	46.5828	196.87	970.094	19.2476	84.9064	0	50.6058	156.692	34.4955	43.7545	202.685	619.5	0	779	847.5	664	61	0	274.5	334.5	451.5	55	1428	28	72.5	58.5	585.5	24.5
278	hsa-miR-188-3p	CTCCCACATGCAGGGTTTGCA	up	1.38209	0.466852	0.125633	11.8984	16.4446	12.0709	24.6422	17.0599	27.1987	6.69493	25.2482	0	16.3472	14.8175	10.0377	24.3973	18.8212	18.1092	15.4205	16.8265	9.94118	9.42738	7.929	0	7.2294	11.5617	16.0718	15.2379	15.0261	19	14	25	30	7	55	0	23	21	6	64	57	35	24	5	6	12
279	bta-miR-11987_L-2R-1_1ss8TA	AGGAAACTCTGGTGGAGG	up	2.80357	1.48727	0.12728	0.948727	2.65982	2.8589	0	9.21233	3.62649	0	1.6067	0	2.13224	0	7.52827	0	4.95294	0	0	0	6.62746	0	0	0	0.951237	2.43404	1.37198	0	0	4.5	0	13.5	4	0	3.5	0	3	0	4.5	0	15	0	0	0	4	0
280	hsa-miR-323b-3p_R-1	CCCAATACACGGTCGACCTCT	up	3.08228	1.624	0.129918	1.04176	3.21101	5.71781	0	0	0	8.60777	11.9355	0	0	0	0	5.33692	6.93411	0	0	0	0	0	3.9645	0	0	0	3.52795	0	5.0087	9	0	0	0	9	26	0	0	0	0	14	21	0	0	0	0	0
281	hsa-miR-514a-5p	TACTCTGGAGAGTGACAATCATG	up	2.02746	1.01967	0.130054	3.36362	6.81959	12.0709	0	15.0127	14.0527	5.2603	3.44294	0	16.7025	3.52798	0	8.95839	2.80667	0	6.10395	0	0	0	2.97338	0	1.14148	13.6915	2.93996	7.83662	5.67653	19	0	22	15.5	5.5	7.5	0	23.5	5	0	23.5	8.5	0	9.5	0	0	0
282	hsa-miR-548ab	AAAAGTAATTGTGGATTTTGCT	down	0.114507	-3.12649	0.131251	0.520146	0.0595605	0.714726	0	0	0	0	0	0	0	0	0	0	0	0	0	0	0	0	0	0	0	0	1.95997	2.61221	1.66957	1.125	0	0	0	0	0	0	0	0	0	0	0	0	0	0	0	0
283	hsa-miR-9985_R-1_1ss16CT	TTCACAGTGGCTAAGTTA	up	1.82033	0.864199	0.133279	24.5283	44.6496	29.7538	47.231	123.286	25.2343	2.55045	24.4831	0	44.8955	44.923	49.352	18.9969	125.089	27.9399	34.1607	11.2177	6.62746	13.6173	11.1226	0	52.6351	46.6525	29.5303	21.7684	39.0679	46.8333	26.8333	180.667	27.8333	2.66667	53.3333	0	63.1667	63.6667	29.5	49.8333	378.833	54	53.1667	3.33333	4	17.3333
284	hsa-miR-1306-5p_R-1	CCACCTCCCCTGCAAACGTCC	up	1.70299	0.768072	0.133538	7.72164	13.1499	10.165	0	4.09437	12.6927	25.8233	15.608	0	37.6696	16.2287	11.7106	12.5799	11.2267	7.24368	8.99529	0	0	13.3554	9.25051	0	18.6442	8.51916	7.05591	9.57809	10.0174	16	0	6	14	27	34	0	53	23	7	33	34	14	14	0	0	17
285	hsa-miR-329-3p	AACACACCTGGTTAACCTCTTT	up	1.87058	0.903489	0.134733	7.15157	13.3776	9.21202	0	6.48275	3.62649	13.8681	44.7582	0	12.7934	8.81996	15.0565	29.7342	16.1796	10.6068	3.2126	0	7.45589	5.10649	6.6075	0	11.4148	7.60639	14.3078	11.3196	8.18088	14.5	0	9.5	4	14.5	97.5	0	18	12.5	9	78	49	20.5	5	0	4.5	6.5
286	pal-miR-9993b-3p_1ss1AT	TTCTCGCTGGGGCCTCCA	up	2.01992	1.0143	0.135834	3.92724	7.93272	5.71781	0	6.48275	4.0798	6.69493	7.34493	0	19.5455	3.17518	25.0942	2.85906	14.1984	1.29351	1.92756	0	10.7696	12.5698	2.97338	0	8.56113	2.43404	2.35197	1.74147	2.50435	9	0	9.5	4.5	7	16	0	27.5	4.5	15	7.5	43	2.5	3	0	6.5	16
287	mmu-mir-6240-p5_2	CGATGTGATTTCTGCCCAGTGCTCT	up	2.18112	1.12507	0.136654	192.928	420.799	441.542	18.4817	537.386	648.236	880.862	64.9568	0	256.58	395.134	1150.15	34.4993	621.759	21.9897	50.1166	90.8632	1297.32	32.603	148.338	51.494	95.5042	161.255	50.5673	60.2984	254.776	695	10.5	787.5	715	921	141.5	0	361	560	687.5	90.5	1883	42.5	78	27	783	41.5
288	mmu-mir-6240-p5_1	ATGTGATTTCTGCCCAGTGCTCT	up	2.18112	1.12507	0.136654	192.928	420.799	441.542	18.4817	537.386	648.236	880.862	64.9568	0	256.58	395.134	1150.15	34.4993	621.759	21.9897	50.1166	90.8632	1297.32	32.603	148.338	51.494	95.5042	161.255	50.5673	60.2984	254.776	695	10.5	787.5	715	921	141.5	0	361	560	687.5	90.5	1883	42.5	78	27	783	41.5
289	hsa-miR-25-3p	CATTGCACTTGTCTCGGTCTGA	up	1.29204	0.369646	0.136961	2432.71	3143.15	3731.82	2038.27	2746.64	2922.05	6233.94	5183.23	1550.13	1840.83	3460.95	3411.14	1984.95	2613.83	1996.15	2243.68	1753.32	2380.91	3232.8	4166.69	1503.62	2026.13	2443.78	2724.76	2734.55	1986.12	5874	1158	4025	3223	6518	11291	15	2590	4905	2039	5207	7916	3858	3492	521	1437	4115
290	hsa-miR-624-5p	TAGTACCAGTACCTTGTGTTCA	up	1.64942	0.721963	0.137028	10.0605	16.5941	36.8481	35.2032	22.519	8.15961	6.69493	36.7247	0	3.55373	6.35037	16.7295	11.8175	14.5286	12.9351	12.2079	0	8.28432	11.7842	10.572	0	7.2294	16.4298	16.4638	14.8025	10.0174	58	20	33	9	7	80	0	5	9	10	31	44	25	19	0	5	15
291	hsa-miR-34b-5p_L-1R+1	AGGCAGTGTCATTAGCTGATTGT	up	2.7552	1.46216	0.141434	5.07955	13.9952	25.4125	10.561	60.7332	29.9186	0	4.13153	0	4.97523	6.35037	0	5.71812	20.142	6.72628	0	0	0	0	0	0	5.32693	31.6426	2.74396	7.83662	6.67827	40	6	89	33	0	9	0	7	9	0	15	61	13	0	0	0	0
292	bta-miR-1260b_L+1_1ss10AG	GATCCCACCGCTGCCACCA	up	2.42534	1.27819	0.141671	2.76868	6.71499	5.71781	7.04064	6.14156	3.17318	0	1.14765	0	24.8761	3.17518	20.9119	2.28725	6.10862	0	0	0	0	13.3554	2.643	0	3.80495	3.04256	1.76398	5.4421	3.17218	9	4	9	3.5	0	2.5	0	35	4.5	12.5	6	18.5	0	0	0	0	17
293	hsa-miR-185-5p	TGGAGAGAAAGGCAGTTCCTGA	up	1.38303	0.467835	0.141694	1210.72	1674.47	1973.28	1381.73	1773.54	3090.68	1412.63	1754.52	1860.15	2199.76	1795.74	1125.89	849.713	876.01	706.776	1013.9	3085.98	2876.32	773.83	1207.19	762.111	690.598	1076.46	1032.51	689.623	613.399	3106	785	2599	3409	1477	3822	18	3095	2545	673	2229	2653	1366	1578	917	1736	985
294	hsa-miR-181b-5p_R+1	AACATTCATTGCTGTCGGTGGGTT	down	0.78282	-0.353247	0.143435	912.793	714.553	479.555	803.22	813.415	724.694	875.761	1021.63	0	931.197	669.729	856.55	746.469	652.412	798.788	810.54	1477.93	1675.09	922.966	1223.05	628.227	820.537	643.196	506.915	866.164	580.119	754.833	456.333	1192	799.333	915.667	2225.5	0	1310.17	949.167	512	1958.17	1975.83	1543.83	1261.5	439.167	1011	1174.83
295	hsa-mir-106a-p3	TACTGCAATGTAAGCACTTCT	up	2.89779	1.53495	0.143889	1.24419	3.60539	15.2475	0	4.77677	5.43974	0	2.29529	0	0	4.93918	0	0	10.5663	2.58703	0	0	0	0	0	0	2.28297	0	5.87992	2.17684	2.00348	24	0	7	6	0	5	0	0	7	0	0	32	5	0	0	0	0
296	hsa-let-7f-5p	TGAGGTAGTAGATTGTATAGTT	down	0.841444	-0.249061	0.151515	13515.8	11372.8	12833.5	8829.08	16920.6	16201.4	5560.08	7081.76	14002.8	10938.2	11679	6715.55	11934.4	13777.5	11805.6	14645.2	10987	15247.1	11825.5	7139.14	9021.75	15143.1	17773.3	16584.1	17526.9	14491.4	20200.2	5016.07	24795.9	17870	5813.43	15426.7	135.5	15389.7	16552	4014.2	31306.7	41725.4	22816.9	22793.3	3264.8	9202.37	15052.5
297	bta-miR-378_L-1R+1	CTGGACTTGGAGTCAGAAGGCT	up	1.46848	0.554326	0.153659	15.1683	22.2744	26.3654	13.2012	13.9891	24.9321	36.3439	24.7892	0	26.2976	15.8759	13.3836	55.2752	16.84	14.7461	9.63781	33.653	14.0833	15.3195	30.3945	0	15.0295	9.12767	12.5438	12.6257	14.8591	41.5	7.5	20.5	27.5	38	54	0	37	22.5	8	145	51	28.5	15	10	8.5	19.5
298	hsa-miR-495-3p	AAACAAACATGGTGCACTTCTT	up	1.3441	0.426639	0.15388	130.494	175.396	235.065	174.256	140.573	133.274	153.027	240.547	0	72.4962	149.586	334.59	272.564	198.778	155.739	174.766	60.5755	72.902	91.9169	71.361	123.586	124.802	141.783	228.533	114.937	205.023	370	99	206	147	160	524	0	102	212	200	715	602	301	272	18	44	117
299	hsa-miR-545-3p	TCAGCAAACATTTATTGTGTGC	up	6.65072	2.73351	0.15418	0.512201	3.4065	21.6006	8.8008	0	4.53312	0	0	0	0	0	0	0	5.94353	0	0	0	0	0	0	0	2.66346	0	0	3.48294	0	34	5	0	5	0	0	0	0	0	0	0	18	0	0	0	0	0
300	hsa-miR-193b-5p	CGGGGTTTTGAGGGCGAGATGA	down	0.603472	-0.728642	0.154721	93.0297	56.1408	41.2953	68.6463	68.9219	66.1835	138.681	41.3153	0	63.2565	33.8686	58.5532	55.6564	37.3121	82.2675	115.011	323.069	61.304	84.8464	113.649	0	53.6498	82.7575	50.9593	62.693	86.1497	65	39	101	73	145	90	0	89	48	35	146	113	159	179	96	37	108
301	hsa-miR-582-3p_R+1	TAACTGGTTGAACAACTGAACCC	down	0.458261	-1.12576	0.157577	7.71994	3.53775	5.0825	0	0	4.53312	0	0	0	17.0579	9.17276	0	4.95571	1.65098	0	10.2803	0	0	10.213	10.572	0	8.75138	5.4766	8.62388	30.0404	8.68175	8	0	0	5	0	0	0	24	13	0	13	5	0	16	0	0	13
302	hsa-miR-345-5p_R-1	GCTGACTCCTAGTCCAGGGCT	up	1.31364	0.393567	0.157698	121.174	159.179	145.486	93.2885	157.633	136.9	235.279	266.713	0	280.034	148.881	153.911	144.097	147.928	130.904	46.904	127.882	238.588	135.911	122.239	102.988	149.534	136.306	69.3831	107.971	85.4818	229	53	231	151	246	581	0	394	211	92	378	448	253	73	38	144	173
303	hsa-miR-548ae-5p_R+2	AAAAGTAATTGTGGTTTTTGCC	down	0.630205	-0.666107	0.158419	8.56093	5.39514	13.5269	12.6145	5.34543	10.8795	1.19552	3.17515	0	3.19836	7.17357	0	4.19329	3.43954	10.3481	18.4189	19.9114	7.59396	4.58275	2.75313	0	4.24886	9.58405	9.9632	7.61894	7.70783	21.2917	7.16667	7.83333	12	1.25	6.91667	0	4.5	10.1667	0	11	10.4167	20	28.6667	5.91667	4.58333	5.83333
304	ppy-miR-548a_R+2	AAAAGTAATTGTGGTTTTTGCC	down	0.630205	-0.666107	0.158419	8.56093	5.39514	13.5269	12.6145	5.34543	10.8795	1.19552	3.17515	0	3.19836	7.17357	0	4.19329	3.43954	10.3481	18.4189	19.9114	7.59396	4.58275	2.75313	0	4.24886	9.58405	9.9632	7.61894	7.70783	21.2917	7.16667	7.83333	12	1.25	6.91667	0	4.5	10.1667	0	11	10.4167	20	28.6667	5.91667	4.58333	5.83333
305	hsa-miR-548z_R-1	CAAAAACCGCAATTACTTTTGC	up	2.20652	1.14177	0.159076	0.90725	2.00186	4.50013	7.04064	0	2.71987	2.39105	1.14765	0	0	1.76399	0	2.47785	1.98118	4.25012	0	0	0	0	0	0	2.09272	0	1.37198	0	3.17218	7.08333	4	0	3	2.5	2.5	0	0	2.5	0	6.5	6	8.21429	0	0	0	0
306	hsa-miR-504-5p	AGACCCTGGTCTGCACTCTATC	up	1.75869	0.814497	0.159706	12.4252	21.8521	6.98843	0	13.6479	4.53312	26.7797	11.9355	0	68.9424	26.8127	38.4778	42.3141	21.7929	8.7959	7.06773	0	18.2255	16.4979	7.929	0	26.6346	18.8638	11.7598	12.6257	20.7026	11	0	20	5	28	26	0	97	38	23	111	66	17	11	0	11	21
307	hsa-miR-3614-3p_R-1	TAGCCTTCAGATCTTGGTGTTT	up	7.36052	2.87981	0.159749	0.397833	2.92826	0	0	19.1071	0	0	3.21341	0	0	4.23358	0	0	8.58509	3.10443	0	0	0	0	0	0	0	0	0	0	1.66957	0	0	28	0	0	7	0	0	6	0	0	26	6	0	0	0	0
308	pal-miR-9995-3p_1ss1AG	GTCTCGGTGGAACCTCCA	up	2.8038	1.48738	0.160068	3.11665	8.73846	8.89437	0	14.3303	0	4.78209	5.96776	0	10.6612	4.93918	41.8237	1.90604	11.5569	0	3.2126	0	0	23.5684	0	0	4.56594	0	0	3.04758	3.00522	14	0	21	0	5	13	0	15	7	25	5	35	0	5	0	0	30
309	hsa-miR-543	AAACATTCGCGGTGCACTTCTT	up	1.43227	0.5183	0.160346	39.6261	56.7552	41.2953	35.2032	47.0853	46.2378	61.2108	110.633	0	27.7191	40.9246	95.3581	109.026	66.3694	45.0143	61.0395	0	31.4804	36.1383	44.2703	0	40.7129	34.0766	74.871	41.7953	66.1148	65	20	69	51	64	241	0	39	58	57	286	201	87	95	0	19	46
310	hsa-miR-4510_1ss13AT	TGAGGGAGTAGGTTGTATGGTT	down	0.289561	-1.78806	0.161103	0.279677	0.0809837	0	0	0	0	0	0	0	0	0	0	0.47651	0.495294	1.03481	0	0	0	0.982018	0	0	0	0	0.587992	0	0.751305	0	0	0	0	0	0	0	0	0	0	1.25	1.5	2	0	0	0	1.25
311	mmu-mir-6240-p3_1ss18GT	CTGCCCAGTGCTCTGAATGTC	up	2.1255	1.0878	0.162531	15.2042	32.3164	30.8126	0	38.2141	46.6911	80.8174	7.80399	0	25.2315	27.8711	79.4651	4.00269	46.8878	1.55222	0	0	108.525	6.67772	15.5276	0	10.2734	10.3447	6.66391	4.35368	18.5322	48.5	0	56	51.5	84.5	17	0	35.5	39.5	47.5	10.5	142	3	0	0	65.5	8.5
312	hsa-miR-20b-5p	CAAAGTGCTCATAGTGCAGGTAG	up	1.70713	0.771569	0.163385	92.2788	157.531	508.885	124.971	124.651	322.758	216.151	204.281	0	76.7606	97.3723	61.8991	37.7396	114.908	87.959	146.495	16.8265	226.99	98.9874	129.507	0	30.4396	120.282	114.07	59.21	76.5775	801	71	182.667	356	226	445	0	108	138	37	99	348	170	228	5	137	126
313	cgr-miR-1260_L+1	AATCCCACCGCTGCCACCA	up	1.96108	0.97165	0.164951	4.18163	8.20053	10.165	7.92072	5.11796	7.25299	4.30388	2.75435	0	18.124	3.88078	31.786	2.47785	4.62274	4.39795	1.92756	0	9.94118	11.3914	2.643	0	8.56113	2.7383	2.74396	2.82989	3.00522	16	4.5	7.5	8	4.5	6	0	25.5	5.5	19	6.5	14	8.5	3	0	6	14.5
314	cgr-miR-16-5p_L+4	GATCTAGCAGCACGTAAATATTGGCG	up	2.25081	1.17045	0.165959	8.57464	19.2999	71.7903	28.1626	10.2359	15.4126	5.73851	39.02	0	4.26448	3.52798	46.8426	0	6.60392	41.3925	19.9182	0	0	0	5.94675	0	5.32693	14.6043	7.4479	3.91831	4.34087	113	16	15	17	6	85	0	6	5	28	0	20	80	31	0	0	0
315	hsa-miR-1271-3p_R-2	AGTGCCTGCTATGTGCCAGG	up	inf	inf	0.166174	0	0.539877	3.17656	0	0	0	0	0	0	0	0	0	0	3.30196	0	0	0	0	0	0	0	0	0	0	0	0	5	0	0	0	0	0	0	0	0	0	0	10	0	0	0	0	0
316	hsa-miR-1537-3p	AAAACCGTCTAGTTACAGTTGT	up	inf	inf	0.167693	0	1.15496	6.35312	0	7.50635	0	0	0	0	0	0	0	0	0	0	0	0	0	0	0	0	0	0	0	0	0	10	0	11	0	0	0	0	0	0	0	0	0	0	0	0	0	0
317	hsa-let-7e-5p	TGAGGTAGGAGGTTGTATAGTT	down	0.873494	-0.19513	0.16783	2115.11	1847.54	1676.72	1741.06	1976.25	1668.28	1917	1946.61	1653.47	1635.32	970.583	2184.79	2747.92	2052.46	1920.07	2382.89	1530.54	1745.42	1974.64	2129.33	1431.53	2480.38	2239.93	3253.48	1836.47	2456.67	2639.2	989.15	2896.05	1840.1	2004.35	4240.45	16	2300.85	1375.55	1305.95	7208.45	6215.9	3710.95	3708.65	454.8	1053.45	2513.5
318	hsa-miR-210-5p	AGCCCCTGCCCACCGCACACTG	down	0.720006	-0.473919	0.169487	32.5626	23.4453	21.6006	21.1219	17.7423	11.7861	27.7361	28.4616	0	56.149	11.9951	36.8049	30.1154	17.8306	33.6314	23.1308	23.5571	23.1961	62.0636	60.1283	0	38.8105	27.9915	21.5597	39.6185	37.0644	34	12	26	13	29	62	0	79	17	22	79	54	65	36	7	14	79
319	mmu-mir-6240-p5_1ss23GT	GATTTCTGCCCAGTGCTCTGAATGTC	up	2.021	1.01507	0.169979	280.129	566.14	568.287	4.4004	698.773	890.304	1262.47	82.86	0	338.671	570.828	1529.91	57.1812	789.994	25.0942	97.3419	296.147	1787.76	51.0649	216.065	51.494	112.626	221.194	72.127	86.2028	344.432	894.5	2.5	1024	982	1320	180.5	0	476.5	809	914.5	150	2392.5	48.5	151.5	88	1079	65
320	hsa-miR-30a-3p	CTTTCAGTCGGATGTTTGCAGC	down	0.716261	-0.481442	0.17	207.653	148.734	220.453	80.9674	149.786	91.1156	190.806	139.783	0	115.496	119.951	127.981	319.643	228.826	151.341	201.752	92.5459	147.461	289.499	141.731	0	168.749	285.696	340.055	240.758	432.251	347	46	219.5	100.5	199.5	304.5	0	162.5	170	76.5	838.5	693	292.5	314	27.5	89	368.5
321	hsa-miR-26a-1-3p	CCTATTCTTGGTTACTTGCACG	down	0.613398	-0.705105	0.171162	7.16224	4.39331	6.98843	0	3.41198	0	6.69493	2.75435	0	5.68597	9.17276	11.7106	2.66846	3.63216	6.72628	11.5654	20.1918	0	3.92807	3.9645	0	9.89286	3.65107	6.66391	10.0135	9.34957	11	0	5	0	7	6	0	8	13	7	7	11	13	18	6	0	5
322	hsa-miR-7704_1ss19GC	CGGGGTCGGCGGCGACGTC	up	2.39894	1.2624	0.172021	2.58471	6.20057	6.98843	0	7.50635	5.43974	6.69493	0	0	3.55373	0	23.4213	0	20.8023	0	0	0	9.94118	5.4993	0	0	7.2294	0	1.95997	3.04758	3.33913	11	0	11	6	7	0	0	5	0	14	0	63	0	0	0	6	7
323	hsa-miR-101-5p_L+1R-1	TCAGTTATCACAGTGCTGATGC	down	0.604121	-0.727091	0.173001	65.2234	39.4028	102.921	47.5243	51.862	61.6504	0	23.412	0	29.1406	69.8541	11.7106	13.3423	61.4164	150.565	68.1072	33.653	19.8824	8.64176	14.5365	0	128.227	151.519	47.0394	78.3662	82.1427	162	27	76	68	0	51	0	41	99	7	35	186	291	106	10	12	11
324	hsa-miR-93-3p_R+1	ACTGCTGAGCTAGCACTTCCCGA	up	1.36775	0.451805	0.174026	55.6657	76.1368	67.9784	56.3251	52.5444	60.7438	94.6855	95.4842	0	119.405	89.6108	173.987	60.6121	42.2651	52.258	57.8269	90.8632	86.1569	61.2779	81.933	0	62.0206	43.8128	54.0953	37.0063	40.7374	107	32	77	67	99	208	0	168	127	104	159	128	101	90	27	52	78
325	hsa-miR-6499-5p	TCGGGCGCAAGAGCACTGCAGT	down	0.486171	-1.04046	0.175812	2.85882	1.38987	0	0	3.41198	0	0	2.29529	0	6.39672	0	0	4.5745	0	7.76109	3.2126	0	8.28432	3.92807	3.30375	0	2.66346	0	0	3.48294	1.66957	0	0	5	0	0	5	0	9	0	0	12	0	15	5	0	5	5
326	hsa-miR-100-3p	CAAGCTTGTATCTATAGGTATG	down	-inf	-inf	0.176736	0.354716	0	0	0	0	0	0	0	0	0	0	0	0	0	2.58703	0	0	0	0	0	0	0	0	0	0	1.66957	0	0	0	0	0	0	0	0	0	0	0	0	5	0	0	0	0
327	hsa-miR-25-5p_R+2	AGGCGGAGACTTGGGCAATTGCT	up	1.49591	0.581025	0.177007	11.1502	16.6798	6.35312	12.3211	12.9655	15.4126	45.9081	29.8388	0	19.1902	14.8175	20.0754	16.0107	7.26431	8.27849	16.063	16.8265	0	21.9972	15.858	0	9.89286	13.3872	7.05591	11.7549	12.6887	10	7	19	17	48	65	0	27	21	12	42	22	16	25	5	0	28
328	hsa-miR-651-5p	TTTAGGATAAGCTTGACTTTTG	down	0.688173	-0.539156	0.17837	25.7806	17.7415	22.8712	15.8414	34.8021	40.798	7.65135	11.9355	0	10.6612	26.1071	8.36474	13.7235	20.142	34.1488	44.9765	0	28.1667	21.9972	11.2328	0	22.8297	35.9022	25.4797	52.2441	32.3896	36	9	51	45	8	26	0	15	37	5	36	61	66	70	0	17	28
329	hsa-miR-197-3p	TTCACCACCTTCTCCACCCAGC	up	1.28154	0.357875	0.179155	546.499	700.358	522.862	633.658	583.448	611.064	1310.29	874.506	0	857.871	530.609	1007.12	899.651	573.22	609.504	449.122	356.722	165.686	663.844	744.666	926.892	729.028	449.081	510.377	444.511	508.55	823	360	855	674	1370	1905	0	1207	752	602	2360	1736	1178	699	106	100	845
330	PC-5p-55871_32	TTAGTGGCTCCCTCTGCCTGCA	down	0.276807	-1.85305	0.179283	1.03287	0.285906	0	0	0	0	0	0	0	0	0	0	3.43087	0	3.10443	0	0	0	0	3.9645	0	2.28297	3.04256	0	0	0	0	0	0	0	0	0	0	0	0	0	9	0	6	0	0	0	0
331	hsa-miR-513c-5p	TTCTCAAGGAGGTGTCGTTTAT	up	1.70867	0.772877	0.179819	6.36553	10.8766	22.2359	0	26.6134	20.8523	8.60777	5.5087	0	14.2149	7.76156	0	19.4416	5.28313	2.58703	8.99529	0	0	7.07053	20.4833	0	3.04396	11.5617	5.48793	9.14273	8.01392	35	0	39	23	9	12	0	20	11	0	51	16	5	14	0	0	9
332	hsa-miR-1277-3p_R-1	TACGTAGATATATATGTATTT	up	2.28358	1.1913	0.18055	10.914	24.923	50.825	63.3658	84.617	57.1173	0	0	0	7.10747	6.35037	0	2.28725	27.4063	11.9003	7.71025	0	8.28432	0	0	0	18.6442	58.4171	9.01588	11.3196	5.67653	80	36	124	63	0	0	0	10	9	0	6	83	23	12	0	5	0
333	hsa-miR-30b-3p	CTGGGAGGTGGATGTTTACTTC	down	0.713581	-0.48685	0.180826	10.8645	7.75271	7.62374	8.8008	8.87114	10.8795	9.56419	17.4442	0	6.39672	0	0	14.8671	8.58509	4.65665	10.2803	16.8265	9.94118	12.5698	10.572	0	18.2637	15.8213	6.27192	9.14273	16.0278	12	5	13	12	10	38	0	9	0	0	39	26	9	16	5	6	16
334	hsa-miR-126-3p	TCGTACCGTGAGTAATAATGCG	up	1.24293	0.313743	0.182713	15162.9	18846.4	17918.3	12609.8	17646.7	17005.5	7760.38	15563	15708	30144.2	25768.4	30223.5	16030.2	19779.1	16188.1	13060.5	10987.7	29518.7	7962.99	6479.32	12543.9	18481.8	19748	17267.8	10155	19561.3	28204	7164	25860	18757	8114	33902	152	42412	36520	18066	42051	59901	31287	20327	3265	17816	10136
335	mmu-mir-6240-p5_1ss3TG	ACGCGATGTGATTTCTGCCCAGTGCT	up	2.0353	1.02524	0.185131	199.297	405.628	396.752	4.4004	447.651	631.916	938.725	63.1205	0	224.241	398.309	1150.15	36.4054	575.862	20.1788	63.2883	188.457	1337.09	43.2088	151.312	0	84.4698	159.734	46.8434	60.7338	236.244	624.5	2.5	656	697	981.5	137.5	0	315.5	564.5	687.5	95.5	1744	39	98.5	56	807	55
336	cja-miR-9984_1ss4CG	CGCGGCGGCGGCGGCGGC	up	2.4439	1.28919	0.185156	5.49921	13.4395	3.17656	0	10.2359	2.26656	7.17314	2.75435	0	44.0663	9.17276	34.2954	1.90604	46.2274	0	0	0	26.5098	7.85615	0	0	23.9712	5.4766	0	2.17684	0	5	0	15	2.5	7.5	6	0	62	13	20.5	5	140	0	0	0	16	10
337	hsa-miR-301b-3p	CAGTGCAATGATATTGTCAAAGC	up	1.74664	0.804584	0.186411	4.05933	7.0902	15.8828	14.0813	12.2831	16.3192	0	5.96776	0	4.97523	0	0	5.33692	10.2361	9.3133	5.78269	0	0	0	0	0	4.56594	6.69362	11.7598	3.91831	6.67827	25	8	18	18	0	13	0	7	0	0	14	31	18	9	0	0	0
338	hsa-miR-1260a_R+3_1ss9TG	ATCCCACCGCTGCCACCAAAA	down	0.590674	-0.759565	0.186791	54.8305	32.3869	22.8712	33.443	18.4247	9.06623	18.172	17.6737	0	113.364	21.8735	85.3204	17.7262	30.7082	47.0839	29.556	0	51.3628	42.4232	29.7338	185.378	82.5674	66.3277	25.8717	59.4277	38.2331	36	19	27	10	19	38.5	0	159.5	31	51	46.5	93	91	46	0	31	54
339	hsa-miR-1255a	AGGATGAGCAAAGAAAGTAGATT	up	inf	inf	0.188606	0	0.402295	3.17656	0	0	0	0	0	0	0	0	0	0	1.65098	0	0	0	0	0	0	0	0	0	0	0	0	5	0	0	0	0	0	0	0	0	0	0	5	0	0	0	0	0
340	hsa-miR-331-5p_L+2R-2	TTCTAGGTATGGTCCCAGGGAT	up	1.50553	0.590271	0.189088	11.8451	17.8332	22.2359	0	29.343	6.34636	6.69493	32.1341	0	20.6117	30.3407	8.36474	28.2094	29.7176	11.3829	14.1355	0	0	20.426	21.144	0	26.2541	9.73618	12.5438	13.4964	13.0226	35	0	43	7	7	70	0	29	43	5	74	90	22	22	0	0	26
341	hsa-miR-944_L-1R+1	AATTATTGTACATCGGATGAGT	down	0.75634	-0.402892	0.192295	112.078	84.7692	148.663	96.8088	139.209	179.511	24.8669	52.7917	0	58.2812	55.7421	58.5532	113.981	88.8227	134.526	195.969	124.516	99.4118	109.2	77.3078	0	117.573	109.532	106.623	151.073	119.207	234	55	204	198	26	115	0	82	79	35	299	269	260	305	37	60	139
342	bta-miR-11987_L-1_1ss8TA	GAGGAAACTCTGGTGGAGGT	up	2.2711	1.18339	0.194031	3.36433	7.64072	8.25906	0	21.1542	14.9593	11.9552	1.6067	0	1.77687	2.11679	10.8742	0	18.9863	0	0	0	27.3383	0	0	0	4.75618	2.43404	0	0	5.84348	13	0	31	16.5	12.5	3.5	0	2.5	3	6.5	0	57.5	0	0	0	16.5	0
343	hsa-mir-1304-p5	CGGTTTGAGGCTACAGTGAGAT	up	5.76352	2.52695	0.194443	0.215586	1.24253	0	0	0	0	7.65135	4.59058	0	0	0	0	2.66846	0	2.58703	0	0	0	0	0	0	0	0	0	0	0	0	0	0	0	8	10	0	0	0	0	7	0	5	0	0	0	0
344	hsa-miR-130a-5p	GCTCTTTTCACATTGTGCTACT	up	1.49998	0.584946	0.195747	4.66292	6.9943	12.0709	8.8008	4.77677	6.34636	7.65135	8.72211	0	3.55373	4.93918	16.7295	5.71812	4.62274	5.17406	0	0	0	7.07053	6.6075	0	14.0783	6.08511	5.09593	7.83662	4.00696	19	5	7	7	8	19	0	5	7	10	15	14	10	0	0	0	9
345	hsa-miR-515-5p_R-1	TTCTCCAAAAGAAAGCACTTTCT	up	5.47162	2.45197	0.196908	0.30182	1.65144	3.81187	0	0	0	0	5.96776	0	0	0	10.0377	0	0	3.62184	0	0	0	0	0	0	0	0	0	0	0	6	0	0	0	0	13	0	0	0	6	0	0	7	0	0	0	0
346	hsa-miR-513a-5p_R+4	TTCACAGGGAGGTGTCATTTAT	up	1.74559	0.803714	0.196974	2.86765	5.00575	10.8003	0	13.9891	9.97286	3.34747	2.98388	0	3.55373	1.76399	0	9.53021	4.12745	1.29351	5.46143	0	0	0	2.97338	0	3.6147	8.2149	2.93996	4.57136	5.34261	17	0	20.5	11	3.5	6.5	0	5	2.5	0	25	12.5	2.5	8.5	0	0	0
347	eca-miR-451_L+1R-1_1ss20TA	CAAACCGTTACCATTACTGAGT	up	1.88148	0.911867	0.198885	151.785	285.58	1209	260.504	94.8529	450.592	373.003	412.694	0	41.9341	179.927	237.559	28.2094	138.682	189.888	335.396	84.1326	106.039	171.264	179.724	0	54.0303	179.511	309.676	120.597	91.1584	1903	148	139	497	390	899	0	59	255	142	74	420	367	522	25	64	218
348	bta-miR-378_R+1	ACTGGACTTGGAGTCAGAAGGCT	up	1.38991	0.474987	0.199729	108.402	150.668	131.192	123.211	108.16	163.645	287.404	144.144	0	147.835	143.589	81.138	374.346	103.351	87.1829	79.9939	250.715	93.6128	133.554	164.857	92.6892	100.831	70.8915	62.9152	87.9443	75.6314	206.5	70	158.5	180.5	300.5	314	0	208	203.5	48.5	982	313	168.5	124.5	74.5	56.5	170
349	bta-miR-185_L+1	CTGGAGAGAAAGGCAGTTCCTGA	up	2.4404	1.28712	0.205352	1.22672	2.99369	8.89437	0	4.09437	13.5993	0	4.13153	0	3.55373	0	0	0	1.65098	3.10443	3.85513	0	0	0	0	0	3.04396	0	0	3.04758	1.66957	14	0	6	15	0	9	0	5	0	0	0	5	6	6	0	0	0
350	hsa-miR-425-3p_L+1R-1	CATCGGGAATGTCGTGTCCGCC	up	1.2678	0.342327	0.20619	60.0673	76.1533	83.2259	72.1666	64.8275	83.4093	114.77	130.832	0	46.9093	58.5645	41.8237	121.224	96.087	70.3672	63.6096	57.2102	34.7941	62.8492	71.361	102.988	70.3915	37.7277	47.0394	31.3465	71.1235	131	41	95	92	120	285	0	66	83	25	318	291	136	99	17	21	80
351	hsa-miR-183-3p_L-1	TGAATTACCGAAGGGCCATAA	up	2.08765	1.06188	0.207525	2.54291	5.30869	9.52968	0	10.2359	0	0	0	0	14.2149	3.52798	0	15.6295	10.5663	0	0	0	0	12.5698	7.26825	0	0	3.65107	2.74396	2.61221	1.66957	15	0	15	0	0	0	0	20	5	0	41	32	0	0	0	0	16
352	mmu-miR-101c_L+1R+2	TACAGTACTGTGATAACTGATC	down	0.310538	-1.68716	0.209896	0.915608	0.284331	0	0	3.41198	0	0	0	0	0	0	0	0	0	3.10443	0	0	0	0	0	0	2.66346	3.04256	0	2.17684	0	0	0	5	0	0	0	0	0	0	0	0	0	6	0	0	0	0
353	hsa-miR-1185-1-3p	ATATACAGGGGGAGACTCTTAT	up	1.69281	0.75942	0.21106	4.49862	7.61531	11.4356	0	18.4247	9.06623	0	13.7718	0	4.97523	3.52798	0	13.3423	16.84	8.27849	6.42521	0	0	0	0	0	7.99039	12.1702	7.05591	3.04758	9.01566	18	0	27	10	0	30	0	7	5	0	35	51	16	10	0	0	0
354	ssc-mir-4335-p3_1ss3CG	TCGAGCCCCACGTTGGGCGCCA	up	1.80467	0.851731	0.211656	5.02753	9.07302	25.0948	10.561	19.7895	10.8795	0	1.14765	0	16.7025	1.76399	11.7106	0	11.2267	4.91536	1.6063	0	24.0245	10.6058	0	0	4.56594	2.7383	4.89993	4.13599	2.83826	39.5	6	29	12	0	2.5	0	23.5	2.5	7	0	34	9.5	2.5	0	14.5	13.5
355	hsa-miR-1185-5p	AGAGGATACCCTTTGTATGTT	down	0.605852	-0.722962	0.212482	8.42271	5.10292	10.4826	5.28048	5.80036	3.62649	0	4.82011	0	4.97523	3.88078	0	8.00537	14.3635	8.01979	6.10395	0	8.28432	0	2.643	0	15.6003	10.0404	26.6556	11.5372	12.1878	16.5	3	8.5	4	0	10.5	0	7	5.5	0	21	43.5	15.5	9.5	0	5	0
356	hsa-miR-125b-2-3p_L-2R+2	ACAAGTCAGGCTCTTGGGACCT	down	0.774926	-0.36787	0.212666	307.671	238.422	157.557	260.504	97.5825	132.367	473.427	235.497	0	364.613	365.499	143.874	420.473	209.674	206.962	240.303	524.987	493.745	375.524	309.231	123.586	276.239	194.724	237.941	367.886	340.926	248	148	143	146	495	513	0	513	518	86	1103	635	400	374	156	298	478
357	hsa-miR-195-5p_R+1	TAGCAGCACAGAAATATTGGCA	down	0.782782	-0.353317	0.213724	6145.91	4810.91	7232.39	2263.57	3231.82	5005.47	1735.9	4054.86	3926.99	3477.68	7492.73	7546.67	5926.64	5836.21	10125.6	5476.21	2497.06	3114.9	3008.64	2612.61	5602.55	8514.33	10519.3	9090.75	5449.5	7739.44	11384	1286	4736	5521	1815	8833	38	4893	10619	4511	15547	17675	19570	8523	742	1880	3829.67
358	hsa-miR-3912-3p_R+1	TAACGCATAATATGGACATGTT	down	0.239634	-2.0611	0.213898	0.918613	0.220131	0	0	0	0	0	0	0	0	0	0	0	2.64157	0	3.2126	0	0	0	0	0	0	0	3.13596	0	4.67479	0	0	0	0	0	0	0	0	0	0	0	8	0	5	0	0	0
359	hsa-miR-511-3p_R+2	AATGTGTAGCAAAAGACAGAAT	up	2.25976	1.17617	0.213924	52.7938	119.301	101.015	96.8088	574.577	296.466	0	41.7743	0	18.4794	19.7567	31.786	56.8	194.155	63.6409	82.8852	0	0	3.92807	9.91126	0	58.5962	170.383	109.367	72.7064	62.1079	159	55	842	327	0	91	0	26	28	19	149	588	123	129	0	0	5
360	oga-miR-100_R+1	AACCCGTAGATCCGAACTTGTGA	down	0.826741	-0.274493	0.214315	2706.91	2237.92	1747.74	1559.5	716.515	1151.41	2765.01	1629.2	2893.57	2998.64	3034.77	1656.22	4474.24	2228.16	2462.33	2250.11	2416.29	1834.15	3221.02	2182.46	4119.52	1983.9	2118.84	3004.64	3209.97	3679.73	2751	886	1050	1270	2891	3549	28	4219	4301	990	11737	6748	4759	3502	718	1107	4100
361	hsa-miR-499a-5p	TTAAGACTTGCAGTGATGTTT	down	0.393516	-1.34551	0.216246	42.2721	16.6347	19.6947	8.8008	36.8493	20.8523	0	9.64023	0	9.23971	32.4574	0	9.91141	52.171	27.4225	14.778	0	33.1373	5.4993	3.9645	247.171	41.4739	41.9873	34.8875	26.5574	30.3861	31	5	54	23	0	21	0	13	46	0	26	158	53	23	0	20	7
362	hsa-miR-199a-5p	CCCAGTGTTCAGACTACCTGTTC	down	0.815054	-0.295033	0.21954	13906.6	11334.7	7732.38	7893.44	5786.82	5358.14	11511.9	11061.7	14777.9	21547.1	19760	5442.94	12210.9	12932.6	10616.9	8463.5	22086.5	22746.3	10505	10316.8	13048.6	16744.5	10816.7	14660.3	13527.7	13346.9	12171	4484.5	8480.17	5910	12036.5	24096.5	143	30316.2	28004.7	3253.5	32032	39166.5	20519.5	13172.3	6563	13728.5	13371.7
363	mmu-miR-30d-5p_L+2R+2	TCTGTAAACATCCCCGACTGGAAGCT	down	0.208688	-2.26058	0.220027	0.916558	0.191274	0	0	0	0	0	2.29529	0	0	0	0	0	0	5.69146	0	0	0	0	3.30375	0	0	0	0	0	2.00348	0	0	0	0	0	5	0	0	0	0	0	0	11	0	0	0	0
364	mmu-miR-2137_R-1_1ss16AG	GCCGGCGGGAGCCCCGGGGA	up	1.7036	0.76859	0.220388	7.38882	12.5876	7.62374	0	16.3775	9.06623	6.21672	17.2147	0	40.5126	23.9903	6.69179	5.52752	17.8306	5.95017	0	8.41326	28.1667	7.46334	3.30375	0	18.454	4.56383	0	10.0135	2.33739	12	0	24	10	6.5	37.5	0	57	34	4	14.5	54	11.5	0	2.5	17	9.5
365	hsa-miR-320d_R-1	AAAAGCTGGGTTGAGAGG	down	0.779815	-0.358796	0.221537	20.0635	15.6458	12.4567	14.8356	12.6341	15.6198	23.849	15.0932	0	12.8899	13.3459	35.1917	12.9447	18.8896	24.7874	19.3078	33.5329	9.62164	20.5045	31.9567	0	23.4493	21.7238	17.8274	17.8252	20.2256	19.6071	8.42857	18.5143	17.2286	24.9357	32.8786	0	18.1357	18.9143	21.0357	33.9571	57.2071	47.9071	30.05	9.96429	5.80714	26.1
366	hsa-miR-320c_R-2	AAAAGCTGGGTTGAGAGG	down	0.779815	-0.358796	0.221537	20.0635	15.6458	12.4567	14.8356	12.6341	15.6198	23.849	15.0932	0	12.8899	13.3459	35.1917	12.9447	18.8896	24.7874	19.3078	33.5329	9.62164	20.5045	31.9567	0	23.4493	21.7238	17.8274	17.8252	20.2256	19.6071	8.42857	18.5143	17.2286	24.9357	32.8786	0	18.1357	18.9143	21.0357	33.9571	57.2071	47.9071	30.05	9.96429	5.80714	26.1
367	hsa-miR-188-5p_R+1	CATCCCTTGCATGGTGGAGGGT	up	1.57016	0.650913	0.224751	31.3085	49.1594	111.18	44.004	116.69	101.542	4.78209	30.7569	0	41.9341	22.5791	13.3836	27.447	75.6149	62.6061	10.2803	20.1918	56.3334	3.92807	13.215	0	73.055	63.2852	10.5839	39.1831	23.04	175	25	171	112	5	67	0	59	32	8	72	229	121	16	6	34	5
368	hsa-miR-3173-5p	TGCCCTGCCTGTTTTCTCCTTT	up	2.64867	1.40527	0.224776	0.664032	1.7588	0	0	0	5.43974	0	5.5087	0	7.10747	0	0	3.04967	0	2.58703	0	0	0	0	0	0	3.04396	0	0	0	2.33739	0	0	0	6	0	12	0	10	0	0	8	0	5	0	0	0	0
369	pal-miR-9993b-3p	ATCTCGCTGGGGCCTCCA	up	1.60274	0.680543	0.224908	18.1215	29.0441	27.6361	23.7622	38.5553	18.1325	20.0848	18.5919	0	56.149	10.2312	74.4462	11.2456	49.6945	9.57201	8.35277	13.4612	33.9657	78.9543	13.215	0	25.8736	10.6489	6.07592	8.48967	8.8487	43.5	13.5	56.5	20	21	40.5	0	79	14.5	44.5	29.5	150.5	18.5	13	4	20.5	100.5
370	hsa-miR-548ar-5p_R+1	AAAAGTAATTGCAGTTTTTGCC	up	6.24907	2.64364	0.225006	0.0297463	0.185887	0.317656	1.36901	0	0.543974	0	0	0	0	0	0	0	0	0	0.356956	0	0	0	0	0	0	0	0	0	0	0.5	0.777778	0	0.6	0	0	0	0	0	0	0	0	0	0.555556	0	0	0
371	hsa-miR-548g-5p_L-3R+2	AAAAGTAATTGCAGTTTTTGCC	up	6.24907	2.64364	0.225006	0.0297463	0.185887	0.317656	1.36901	0	0.543974	0	0	0	0	0	0	0	0	0	0.356956	0	0	0	0	0	0	0	0	0	0	0.5	0.777778	0	0.6	0	0	0	0	0	0	0	0	0	0.555556	0	0	0
372	hsa-mir-548al-p5_1ss13TA	AAAAGTAATTGCAGTTTTTGCC	up	6.24907	2.64364	0.225006	0.0297463	0.185887	0.317656	1.36901	0	0.543974	0	0	0	0	0	0	0	0	0	0.356956	0	0	0	0	0	0	0	0	0	0	0.5	0.777778	0	0.6	0	0	0	0	0	0	0	0	0	0.555556	0	0	0
373	hsa-mir-548s-p5_1ss5AG	AAAAGTAATTGCAGTTTTTGCC	up	6.24907	2.64364	0.225006	0.0297463	0.185887	0.317656	1.36901	0	0.543974	0	0	0	0	0	0	0	0	0	0.356956	0	0	0	0	0	0	0	0	0	0	0.5	0.777778	0	0.6	0	0	0	0	0	0	0	0	0	0.555556	0	0	0
374	hsa-miR-301a-3p	CAGTGCAATAGTATTGTCAAAGC	up	1.67986	0.748339	0.226077	55.9699	94.0214	254.125	207.699	192.435	209.43	4.78209	17.4442	0	32.6943	38.1022	38.4778	41.9329	91.1341	146.943	94.4506	37.0183	14.9118	3.92807	7.929	0	52.1278	110.749	72.127	53.9856	77.4679	400	118	282	231	5	38	0	46	54	23	110	276	284	147	11	9	5
375	bta-miR-4286_R+2	ACCCCACTCCTGGTACCAA	down	0.747244	-0.420349	0.226866	32.9432	24.6166	13.3416	24.6422	15.6951	23.5722	16.2591	39.479	0	37.6696	9.87835	51.8614	16.7732	46.2274	34.1488	34.6961	20.1918	18.2255	48.7081	31.716	0	68.8696	44.4213	33.7115	30.9111	29.7183	21	14	23	26	17	86	0	53	14	31	44	140	66	54	6	11	62
376	hsa-miR-154-3p	AATCATACACGGTTGACCTATT	up	1.44508	0.531147	0.227209	20.6746	29.8764	44.4718	21.1219	51.1796	19.9457	11.477	58.3004	0	12.7934	11.2895	46.8426	33.5463	47.5482	41.9099	34.6961	0	0	12.5698	7.929	0	27.3956	23.7319	48.2154	19.5916	32.0557	70	12	75	22	12	127	0	18	16	28	88	144	81	54	0	0	16
377	hsa-miR-548ap-5p_R+3	AAAAGTAATTGCGGTCTTTGGT	up	inf	inf	0.227708	0	0.825916	7.62374	0	0	0	0	0	0	0	0	0	2.28725	0	0	0	0	0	0	0	0	0	0	0	0	0	12	0	0	0	0	0	0	0	0	0	6	0	0	0	0	0	0
378	pal-miR-9226-5p_L-3	AGTCCCTGTTCGGGCGCCA	up	1.61998	0.695974	0.229985	9.49377	15.3797	16.2005	11.441	17.4011	9.06623	0	5.5087	0	47.9754	2.46959	35.1319	9.149	30.2129	8.01979	3.85513	13.4612	14.0833	19.6404	3.63413	0	18.2637	10.6489	4.89993	7.40125	10.0174	25.5	6.5	25.5	10	0	12	0	67.5	3.5	21	24	91.5	15.5	6	4	8.5	25
379	hsa-miR-370-3p	GCCTGCTGGGGTGGAACCTGGT	up	1.52984	0.613377	0.230071	22.3359	34.1702	12.0709	26.4024	18.4247	21.759	76.5135	63.3501	0	21.3224	93.1387	21.7483	30.8779	24.4345	17.0744	16.7055	57.2102	56.3334	20.426	13.215	0	23.2102	9.73618	24.3037	10.4488	19.367	19	15	27	24	80	138	0	30	132	13	81	74	33	26	17	34	26
380	hsa-miR-744-5p	TGCGGGGCTAGGGCTAACAGCA	down	0.820564	-0.285313	0.23117	404.244	331.708	285.255	295.707	355.528	349.957	678.101	394.331	0	421.473	189.1	488.501	312.21	210.335	289.747	291.062	592.294	492.089	527.147	506.135	370.757	278.903	434.477	286.94	495.884	285.496	449	168	521	386	709	859	0	593	268	292	819	637	560	453	176	297	671
381	hsa-miR-514a-3p	ATTGACACTTCTGTGAGTAGA	up	1.47101	0.556803	0.23689	32.1742	47.3284	61.9429	19.3618	131.361	80.2362	26.7797	12.3946	0	76.7606	38.8078	10.8742	68.8081	40.6141	14.4874	26.6646	38.701	35.6226	18.8548	21.144	0	34.4348	75.1511	22.1477	54.6387	44.2435	97.5	11	192.5	88.5	28	27	0	108	55	6.5	180.5	123	28	41.5	11.5	21.5	24
382	hsa-miR-106b-5p	TAAAGTGCTGACAGTGCAGAT	up	1.34511	0.427722	0.238925	1741.66	2342.72	4816.3	2726.49	4157.15	4315.53	360.57	1302.81	1756.81	1794.64	1258.08	1400.26	1069.67	3154.36	2330.4	1869.09	1198.05	2500.21	688.984	812.723	288.366	2351.46	3459.39	1938.02	1869.47	1593.77	7581	1549	6092	4760	377	2838	17	2525	1783	837	2806	9553	4504	2909	356	1509	877
383	hsa-miR-18a-3p	ACTGCCCTAAGTGCTCCTTCTGG	up	1.47307	0.558827	0.239024	16.7765	24.713	22.8712	0	11.6007	31.7318	62.1672	33.9703	0	49.0415	19.0511	26.7672	20.204	19.1514	9.83071	19.9182	0	48.049	21.2116	33.0375	0	17.8833	6.69362	18.0318	16.9793	9.68349	36	0	17	35	65	74	0	69	27	16	53	58	19	31	0	29	27
384	hsa-miR-517b-3p	ATCGTGCATCCCTTTAGAGTGT	up	5.22564	2.38561	0.239427	0.169971	0.88821	0	6.16056	0	0	0	3.67247	0	0	0	0	0	0.82549	0	0	0	0	0	0	0	0.951237	0	0	1.08842	0	0	3.5	0	0	0	8	0	0	0	0	0	2.5	0	0	0	0	0
385	hsa-miR-191-5p_R-1	CAACGGAATCCCAAAAGCAGCT	up	1.3135	0.393413	0.241144	8950.79	11756.8	6255.92	8313.24	6402.23	7946.55	32494.3	13615.2	10540.9	9454.35	12237.2	12259.4	13717	7845.79	6383.75	7904.29	11950.2	3290.53	14266.8	15548.8	12049.6	4813.26	5660.37	8339.3	9082.21	8120.44	9847	4723	9382	8765	33975	29659	102	13302	17343	7328	35983	23761	12338	12302	3551	1986	18160
386	hsa-miR-2110_R+1	TTGGGGAAACGGCCGCTGAGTGA	down	0.805589	-0.311884	0.241622	51.1232	41.1843	38.1187	42.2438	27.2958	53.4908	74.6007	49.5783	0	38.3803	16.9343	71.9368	40.0269	41.6047	57.432	60.397	37.0183	53.0196	63.6348	76.647	0	42.2349	41.3788	63.1112	56.1625	62.4418	60	24	40	59	78	108	0	54	24	43	105	126	111	94	11	32	81
387	hsa-miR-1299	TTCTGGAATTCTGTGTGAGGGA	down	0.323562	-1.62789	0.242588	1.27634	0.412976	0	0	0	0	0	0	0	0	0	0	4.95571	0	0	4.49765	0	0	0	0	0	2.28297	0	5.48793	3.04758	0	0	0	0	0	0	0	0	0	0	0	13	0	0	7	0	0	0
388	hsa-miR-374c-5p_R-3	ATAATACAACCTGCTAAGT	up	2.72487	1.44619	0.243589	0.663941	1.80915	8.25906	0	0	0	0	5.5087	0	0	0	4.18237	0.953021	2.80667	2.06962	0	0	0	0	0	0	5.89767	0	0	0	0	13	0	0	0	0	12	0	0	0	2.5	2.5	8.5	4	0	0	0	0
389	hsa-miR-27a-3p	TTCACAGTGGCTAAGTTCCGC	down	0.803464	-0.315695	0.244311	86453.2	69462	93491.5	76860.6	87099.6	61357.4	25785.2	45291.8	88098.9	128180	54978.4	44330.6	44140.8	83929.6	113086	65250.7	60031.4	180722	44272.4	39036.7	107602	115782	95548.5	52232.5	89562.1	74313.3	147158	43666.8	127638	67676.8	26960.2	98662.3	852.5	180346	77917.7	26498.5	115792	254181	218564	101554	17838.3	109074	56353.8
390	hsa-miR-585-3p_R+3	TGGGCGTATCTGTATGCTAGGG	down	0.554119	-0.851733	0.247079	6.08015	3.36913	5.0825	0	0	0	0	8.72211	0	0	9.17276	0	4.5745	12.8776	7.76109	7.06773	0	0	0	15.858	0	4.18544	16.4298	3.91995	3.04758	14.6922	8	0	0	0	0	19	0	0	13	0	12	39	15	11	0	0	0
391	hsa-miR-92a-3p	TATTGCACTTGTCCCGGCCTGT	down	0.868172	-0.203947	0.249019	9921.32	8613.41	8541.13	6946.47	5500.45	6622.88	13580.7	10213.4	10489.2	8969.27	7406.65	10077	8443.76	6570.07	5778.13	9160.42	8605.08	10993.3	14488.7	15719.3	13141.3	7561.95	6867.96	8124.88	9916.59	8698.28	13444	3946.5	8060.5	7305	14199.5	22248.5	101.5	12619.5	10497	6023.5	22150	19897.5	11167.5	14257	2557	6635	18442.5
392	hsa-miR-382-5p	GAAGTTGTTCGTGGTGGATTCG	up	1.38281	0.4676	0.249131	43.2352	59.786	54.6368	19.3618	58.0036	49.8643	104.25	151.948	0	19.1902	59.9757	80.3015	69.3799	50.52	34.1488	26.9859	37.0183	99.4118	31.4246	28.4123	0	36.5275	42.5958	83.1029	53.1149	46.08	86	11	85	55	109	331	0	27	85	48	182	153	66	42	11	60	40
393	hsa-miR-193b-3p	AACTGGCCCTCAAAGTCCCGCT	down	0.826105	-0.275603	0.249753	5963.02	4926.08	3212.14	5973.98	3265.94	2665.47	10425.9	5113.45	2480.2	4997.97	3005.84	7759.14	4946.94	5265.96	6567.43	6682.86	6919.07	4080.86	9263.97	8973.65	2574.7	5794.94	4543.75	4420.13	6137.82	5597.06	5056	3394	4786	2940	10901	11139	24	7032	4260	4638	12977	15948	12693	10401	2056	2463	11792
394	hsa-miR-12135_1ss9TC	TAAAGGTTCGTTTGTAAA	up	2.19439	1.13382	0.250809	1.43264	3.14376	6.98843	0	14.3303	4.53312	0	0	0	0	4.93918	0	0	6.93411	2.58703	0	0	0	0	0	0	1.90247	0	4.31194	3.04758	5.34261	11	0	21	5	0	0	0	0	7	0	0	21	5	0	0	0	0
395	hsa-miR-548az-5p_L-2R+1_1ss8GA	AAAGTAATTGTGGTTTTTGCT	up	inf	inf	0.253122	0	0.343892	0.714726	0	3.41198	0	0	0	0	0	0	0	0	0	0	0	0	0	0	0	0	0	0	0	0	0	1.125	0	5	0	0	0	0	0	0	0	0	0	0	0	0	0	0
396	hsa-mir-548ac-p5_1ss6TA	AAAGTAATTGTGGTTTTTGCT	up	inf	inf	0.253122	0	0.343892	0.714726	0	3.41198	0	0	0	0	0	0	0	0	0	0	0	0	0	0	0	0	0	0	0	0	0	1.125	0	5	0	0	0	0	0	0	0	0	0	0	0	0	0	0
397	hsa-miR-548e-3p	AAAAACTGAGACTACTTTTGCA	up	1.40559	0.491173	0.253142	8.94063	12.5668	11.4356	19.3618	17.0599	31.7318	0	5.5087	0	7.81821	21.8735	16.7295	8.38658	10.8965	11.9003	14.778	16.8265	0	7.07053	7.26825	0	8.37088	12.1702	10.5839	6.96589	11.3531	18	11	25	35	0	12	0	11	31	10	22	33	23	23	5	0	9
398	hsa-miR-139-5p	TCTACAGTGCACGTGTCTCCAGT	down	0.818894	-0.288251	0.253201	787.281	644.7	667.713	438.28	440.827	469.631	897.121	589.89	0	678.052	677.373	1042.25	1108.17	727.091	753.86	879.611	447.585	656.118	674.843	705.681	308.964	909.002	975.443	1093.67	617.787	1424.81	1051	249	646	518	938	1285	0	954	960	623	2907	2202	1457	1369	133	396	859
399	hsa-miR-3194-3p	AGCTCTGCTGCTCACTGGCAGT	up	2.12655	1.08851	0.255793	1.00809	2.14376	6.35312	0	5.45916	6.34636	0	0	0	4.26448	0	0	0	3.30196	5.17406	0	0	0	0	0	0	2.66346	4.25958	0	0	0	10	0	8	7	0	0	0	6	0	0	0	10	10	0	0	0	0
400	hsa-miR-874-5p	CGGCCCCACGCACCAGGGTAAGA	up	1.89792	0.924421	0.255895	2.18785	4.15237	6.35312	0	0	6.34636	0	5.96776	0	15.6364	0	0	9.91141	5.61333	8.7959	0	0	0	0	0	0	4.18544	4.86809	2.35197	3.04758	3.00522	10	0	0	7	0	13	0	22	0	0	26	17	17	0	0	0	0
401	PC-3p-7615_362	ATCACATTGCCAGGGATTAAT	down	0.713622	-0.486768	0.255988	9.04482	6.45458	6.35312	0	12.2831	9.06623	0	11.0174	0	5.68597	4.23358	8.36474	7.24296	13.2078	17.5918	11.5654	0	0	7.85615	16.5188	0	11.7953	9.73618	9.79987	11.3196	12.3548	10	0	18	10	0	24	0	8	6	5	19	40	34	18	0	0	10
402	mmu-mir-6240-p3_1ss21GT	TTTCTGCCCAGTGCTCTGAATGTC	up	1.76334	0.81831	0.259643	57.8085	101.936	108.003	0	128.631	155.939	241.974	19.51	0	71.7854	80.7908	266.835	8.76779	140.994	5.69146	20.5607	63.9408	357.054	25.1397	52.1993	0	21.6882	42.9	17.8358	25.2513	61.4401	170	0	188.5	172	253	42.5	0	101	114.5	159.5	23	427	11	32	19	215.5	32
403	mmu-mir-6240-p5_1ss21GT	TTTCTGCCCAGTGCTCTGAATGTC	up	1.76334	0.81831	0.259643	57.8085	101.936	108.003	0	128.631	155.939	241.974	19.51	0	71.7854	80.7908	266.835	8.76779	140.994	5.69146	20.5607	63.9408	357.054	25.1397	52.1993	0	21.6882	42.9	17.8358	25.2513	61.4401	170	0	188.5	172	253	42.5	0	101	114.5	159.5	23	427	11	32	19	215.5	32
404	hsa-miR-376c-5p_L-1R+1	GTGGATATTCCTTCTATGTTT	down	0.660359	-0.598678	0.263353	13.008	8.58993	23.2948	4.4004	14.6715	15.4126	2.39105	4.82011	0	2.13224	6.70317	0	10.102	19.1514	19.9201	13.1717	0	13.2549	0	0	0	23.0199	22.2107	29.4649	12.6257	22.4278	36.6667	2.5	21.5	17	2.5	10.5	0	3	9.5	0	26.5	58	38.5	20.5	0	8	0
405	hsa-miR-376b-5p_L-1	GTGGATATTCCTTCTATGTTT	down	0.660359	-0.598678	0.263353	13.008	8.58993	23.2948	4.4004	14.6715	15.4126	2.39105	4.82011	0	2.13224	6.70317	0	10.102	19.1514	19.9201	13.1717	0	13.2549	0	0	0	23.0199	22.2107	29.4649	12.6257	22.4278	36.6667	2.5	21.5	17	2.5	10.5	0	3	9.5	0	26.5	58	38.5	20.5	0	8	0
406	hsa-miR-1307-5p	TCGACCGGACCTCGACCGGCT	up	1.60395	0.681633	0.263435	136.048	218.215	602.911	316.829	606.649	363.556	18.172	33.5113	0	273.637	158.759	51.8614	28.5906	164.107	216.793	18.6331	306.243	278.353	10.9986	8.58976	123.586	234.004	247.056	56.0553	81.8492	50.4209	949	180	889	401	19	73	0	385	225	31	75	497	419	29	91	168	14
407	hsa-miR-671-3p	TCCGGTTCTCAGGGCTCCACC	up	1.4408	0.526868	0.266505	9.97373	14.3701	4.44718	8.8008	4.09437	0	26.7797	17.4442	0	32.6943	17.6399	25.0942	25.541	9.90588	9.3133	3.85513	0	14.9118	23.5684	16.5188	0	12.9368	8.51916	7.4479	13.9318	8.68175	7	5	6	0	28	38	0	46	25	15	67	30	18	6	0	9	30
408	hsa-miR-24-2-5p_L+1R+1	GTGCCTACTGAGCTGAAACACAGT	down	0.823429	-0.280284	0.267823	793.526	653.412	586.393	686.463	818.874	641.889	464.819	503.587	0	1460.58	607.519	652.45	682.363	736.007	733.681	865.476	1453.81	1111.76	523.219	672.644	473.745	619.826	732.039	692.263	964.34	679.514	923	390	1200	708	486	1097	0	2055	861	390	1790	2229	1418	1347	432	671	666
409	hsa-miR-125a-3p	ACAGGTGAGGTTCTTGGGAGCC	up	1.36429	0.44815	0.269738	13.9581	19.043	13.3416	8.8008	12.9655	0	34.4311	19.7395	0	41.2233	14.8175	26.7672	29.353	27.0761	18.1092	10.2803	0	23.1961	14.9267	20.4833	0	27.0151	10.9532	13.7198	10.4488	18.3652	21	5	19	0	36	43	0	58	21	16	77	82	35	16	0	14	19
410	hsa-mir-3195-p5_1ss3CG	CGGCGCGCCGGGCCCGGG	up	1.69495	0.76124	0.271597	23.9667	40.6223	6.35312	0	25.931	17.2258	22.954	24.3301	0	95.9508	59.2701	132.163	26.6846	76.6055	9.3133	0	0	84.5001	37.7095	3.30375	0	78.3819	22.5149	5.48793	25.6867	20.7026	10	0	38	19	24	53	0	135	84	79	70	232	18	0	0	51	48
411	hsa-miR-19b-1-5p	AGTTTTGCAGGTTTGCATCCAGC	down	0.716937	-0.480082	0.271824	31.1038	22.2995	60.3546	29.9227	24.5662	50.7709	5.73851	14.6899	0	9.23971	10.5839	15.0565	20.5852	26.0855	60.5365	34.6961	26.9224	11.598	14.9267	9.91126	0	38.43	66.9362	28.6156	45.2783	35.3948	95	17	36	56	6	32	0	13	15	9	54	79	117	54	8	7	19
412	ssc-miR-451_L+4	GATCAAACCGTTACCATTACTGAGTT	up	2.64286	1.4021	0.272229	20.4405	54.0213	353.869	26.4024	0	75.2497	27.7361	74.8265	0	3.55373	26.1071	33.459	2.28725	24.7647	52.258	77.1025	0	0	10.213	13.215	0	0	26.166	52.9193	7.40125	6.01044	557	15	0	83	29	163	0	5	37	20	6	75	101	120	0	0	13
413	mmu-mir-6240-p3_1ss22GT	ATTTCTGCCCAGTGCTCTGAATGTC	up	1.7587	0.814506	0.273222	74.383	130.817	121.662	18.4817	145.009	186.764	314.662	23.871	0	95.2401	119.599	358.011	15.6295	170.876	5.69146	20.8819	77.402	479.662	24.3541	61.7802	0	37.669	57.5043	19.5997	33.088	74.9636	191.5	10.5	212.5	206	329	52	0	134	169.5	214	41	517.5	11	32.5	23	289.5	31
414	mmu-mir-6240-p5_1ss22GT	ATTTCTGCCCAGTGCTCTGAATGTC	up	1.7587	0.814506	0.273222	74.383	130.817	121.662	18.4817	145.009	186.764	314.662	23.871	0	95.2401	119.599	358.011	15.6295	170.876	5.69146	20.8819	77.402	479.662	24.3541	61.7802	0	37.669	57.5043	19.5997	33.088	74.9636	191.5	10.5	212.5	206	329	52	0	134	169.5	214	41	517.5	11	32.5	23	289.5	31
415	hsa-miR-6513-3p_R+1	TCAAGTGTCATCTGTCCCTAGA	down	0.635044	-0.655071	0.27438	3.38674	2.15073	0	0	0	0	6.69493	4.13153	0	3.55373	3.52798	0	2.28725	5.61333	0	3.2126	0	0	6.28492	8.58976	0	4.18544	4.86809	3.13596	4.35368	6.01044	0	0	0	0	7	9	0	5	5	0	6	17	0	5	0	0	8
416	hsa-miR-200c-5p	CGTCTTACCCAGCAGTGTTTGG	up	1.27952	0.3556	0.275008	12.2005	15.6107	29.2244	8.8008	23.2014	18.1325	14.3463	14.6899	0	10.6612	8.46716	23.4213	20.204	16.1796	15.0048	15.4205	0	14.9118	7.85615	10.572	0	16.3613	14.6043	11.3678	23.9452	16.3618	46	5	34	20	15	32	0	15	12	14	53	49	29	24	0	9	10
417	hsa-miR-145-5p	GTCCAGTTTTCCCAGGAATCCCT	up	1.4346	0.520653	0.275877	18471	26498.6	23507.8	18699.9	4361.87	8252.99	80008.2	12606.2	13641.1	11927	38859.3	56177.6	38415.1	11525.8	28972.7	18076	8386.34	4831.41	28117.1	13704.6	9680.87	25097.4	16815.6	23242.5	12044	32683.4	37002	10624	6392	9103	83654	27461	132	16781	55073	33580	100772	34906	55996	28133	2492	2916	35790
418	hsa-miR-200a-5p	CATCTTACCGGACAGTGCTGGA	up	1.29743	0.375656	0.278132	13.9336	18.0779	27.3184	8.8008	19.1071	12.6927	8.60777	36.2656	0	22.0331	22.5791	10.0377	24.3973	25.0949	20.6962	17.3481	0	8.28432	13.3554	21.144	0	22.0687	21.9064	10.1919	17.8501	14.3583	43	5	28	14	9	79	0	31	32	6	64	76	40	27	0	5	17
419	hsa-miR-548o-5p	AAAAGTAATTGCGGTTTTTGCC	up	1.99605	0.99715	0.278504	1.67533	3.34404	5.82369	17.2105	3.29824	2.71987	0	2.14227	0	0	2.11679	0	2.82729	3.98987	3.53561	5.55067	0	0	0	0	0	0.76099	2.99185	2.25397	0.725613	4.28522	9.16667	9.77778	4.83333	3	0	4.66667	0	0	3	0	7.41667	12.0833	6.83333	8.63889	0	0	0
420	hsa-let-7a-3p_R+1_1	CTATACAATCTACTGTCTTTCC	down	0.828463	-0.271491	0.279915	207.2	171.657	217.912	205.059	210.86	237.233	209.615	132.668	0	118.221	173.459	125.75	177.834	251.279	232.919	302.306	279.32	117.085	242.493	161.774	0	157.144	198.476	262.44	246.055	286.386	343	116.5	309	261.667	219.167	289	0	166.333	245.833	75.1667	466.5	761	450.167	470.5	83	70.6667	308.667
421	hsa-let-7a-3p_R+1_2	CTATACAATCTACTGTCTTTCT	down	0.828463	-0.271491	0.279915	207.2	171.657	217.912	205.059	210.86	237.233	209.615	132.668	0	118.221	173.459	125.75	177.834	251.279	232.919	302.306	279.32	117.085	242.493	161.774	0	157.144	198.476	262.44	246.055	286.386	343	116.5	309	261.667	219.167	289	0	166.333	245.833	75.1667	466.5	761	450.167	470.5	83	70.6667	308.667
422	age-miR-27a_L+3R-1	ATCTTCACAGTGGCTAAGTTCCGC	down	0.565871	-0.821455	0.281055	2.99826	1.69663	7.30609	4.4004	1.70599	2.26656	0	1.37718	0	0	0	0	2.47785	0.82549	10.3481	2.24882	0	4.14216	0	0	0	6.08792	6.99788	0	3.48294	2.67131	11.5	2.5	2.5	2.5	0	3	0	0	0	0	6.5	2.5	20	3.5	0	2.5	0
423	bta-miR-2478_1ss2TG	GGATCCCACTTCTGACACCA	up	2.0899	1.06343	0.282911	1.64108	3.42969	1.90594	0	4.77677	3.17318	0	0	0	8.17359	2.11679	16.7295	1.14362	3.13686	0	0	0	0	9.82018	1.65188	0	1.52198	0	0.979987	3.04758	2.67131	3	0	7	3.5	0	0	0	11.5	3	10	3	9.5	0	0	0	0	12.5
424	PC-3p-43177_58	GAAATAATCTATTCTGAGGCTTT	down	0.463466	-1.10947	0.283806	1.5742	0.729589	3.17656	0	0	0	0	3.67247	0	0	0	0	1.90604	0	0	3.2126	0	0	0	3.9645	0	0	0	2.74396	6.96589	2.00348	5	0	0	0	0	8	0	0	0	0	5	0	0	5	0	0	0
425	hsa-miR-411-5p_L+1	ATAGTAGACCGTATAGCGTACG	down	0.745938	-0.422872	0.290819	100.835	75.2165	135.321	59.8455	79.8402	48.051	39.2132	109.715	0	48.3308	88.1996	66.9179	115.887	111.276	125.212	80.9576	0	51.3628	35.3527	70.7003	0	149.915	163.69	210.109	189.82	132.898	213	34	117	53	41	239	0	68	125	40	304	337	242	126	0	31	45
426	bta-miR-2478_L-2	ATCCCACTTCTGACACCA	up	1.4192	0.505079	0.292219	276.563	392.499	270.008	399.556	293.43	121.488	165.46	275.435	1033.42	459.142	377.494	722.714	144.097	447.746	126.764	168.983	259.128	99.4118	978.09	137.436	617.928	354.241	155.17	120.734	141.93	158.943	425	227	430	134	173	600	10	646	535	432	378	1356	245	263	77	60	1245
427	hsa-miR-451a_R-1	AAACCGTTACCATTACTGAGT	up	1.37889	0.463511	0.292884	70920.1	97791.3	275166	96076.6	37413	161453	177769	124438	87220.5	19684.8	67031.7	52227.8	15265.9	59749.3	44539.8	131238	49820	59160	94746.7	104657	54542.4	16930.5	65482.5	144719	49082.9	36122.7	433120	54584	54826	178082	185869	271072	844	27696	95000	31219	40046	180951	86083	204255	14804	35706	120602
428	mdo-miR-22-3p_R+1	AAGCTGCCAGTTGAAGAACTGCA	up	1.92007	0.941156	0.294093	2.43246	4.67048	3.81187	8.8008	0	10.8795	0	2.29529	0	0	0	21.7483	1.90604	6.60392	3.10443	8.99529	0	0	0	0	0	4.94643	3.65107	4.31194	2.17684	2.00348	6	5	0	12	0	5	0	0	0	13	5	20	6	14	0	0	0
429	hsa-miR-144-3p	TACAGTATAGATGATGTACT	up	2.82968	1.50064	0.294225	1788.49	5060.85	36433.2	3941	4005.66	8919.36	236.235	645.436	1343.44	373.853	2022.24	274.364	96.8269	2438.5	1745.73	987.555	2732.63	4965.62	381.023	271.568	2451.11	641.514	4322.86	1531.92	1002.22	428.077	57347	2239	5870	9838	247	1406	13	526	2866	164	254	7385	3374	1537	812	2997	485
430	hsa-miR-10395-3p	ATGTATTCGTACTGTCTGATG	down	0.521867	-0.938247	0.295364	2.39441	1.24956	0	0	3.41198	0	5.73851	0	0	0	0	0	4.19329	1.65098	4.13925	0	0	0	0	7.26825	0	1.90247	3.04256	0	8.70736	3.67305	0	0	5	0	6	0	0	0	0	0	11	5	8	0	0	0	0
431	hsa-miR-629-5p_R+1	TGGGTTTACGTTGGGAGAACTT	up	1.22536	0.293203	0.296133	74.5022	91.2919	79.414	98.569	92.8057	106.982	144.419	123.487	0	50.463	59.2701	108.742	157.058	74.2941	56.3972	52.0442	117.786	97.755	90.3457	105.059	0	61.2597	80.932	67.0311	112.325	53.0922	125	56	136	118	151	269	0	71	84	65	412	225	109	81	35	59	115
432	PC-5p-43030_58	GTGTGTAGGTGTACTTTTTA	down	0.419677	-1.25265	0.298561	1.53422	0.643877	0	0	4.09437	0	0	0	0	0	0	0	0	3.63216	5.69146	5.14017	0	0	0	0	0	1.90247	0	0	0	5.67653	0	0	6	0	0	0	0	0	0	0	0	11	11	8	0	0	0
433	hsa-miR-513b-5p	TTCACAAGGAGGTGTCATTTAT	up	1.60373	0.68143	0.299071	2.40149	3.85133	8.57671	5.28048	6.14156	12.2394	0	1.6067	0	3.55373	0	0	6.67114	2.14627	0	5.78269	0	0	0	4.62525	0	1.52198	4.56383	1.95997	4.35368	6.01044	13.5	3	9	13.5	0	3.5	0	5	0	0	17.5	6.5	0	9	0	0	0
434	hsa-miR-30c-5p_R+1	TGTAAACATCCTACACTCTCAGCT	down	0.872749	-0.196362	0.299388	10555.7	9212.48	7886.13	7252.74	5733.14	7382.63	14368.3	7296.2	12091	8325.69	9399.96	9459.13	14270.9	7083.91	9800.53	11908.4	7634.19	4078.37	16116.9	14427.8	11153.6	7633.3	8524.84	10487.1	13164.1	11739.3	12413	4120.5	8401.5	8143	15023	15893.8	117	11714	13322	5654.17	37436	21453.7	18941.7	18533.8	2268.5	2461.5	20515
435	hsa-miR-212-5p	ACCTTGGCTCTAGACTGCTTACT	up	1.80055	0.848436	0.300685	2.22917	4.01374	5.71781	0	0	0	0	14.2308	0	11.3719	6.35037	0	6.86175	3.63216	0	0	0	0	8.64176	4.62525	0	4.94643	0	3.52795	0	5.0087	9	0	0	0	0	31	0	16	9	0	18	11	0	0	0	0	11
436	hsa-miR-125a-5p_R-2	TCCCTGAGACCCTTTAACCTGT	down	0.774081	-0.369444	0.301574	34764.7	26910.7	10524.6	11541.4	9367.24	9677.3	45767.5	13073.5	43403.6	69133.6	36001.7	24682.7	36776.7	12978.7	17309.8	22264.6	56140	53266.5	37971.1	35605.9	71350.1	27642.6	18245.6	25238.2	24588.3	27553.9	16566	6557	13727	10674	47853	28479	420	97269	51023	14754	96474	39306	33455	34652	16682	32149	48333
437	hsa-miR-12136_R+8	GAAAAAGTCATGGAGGCCATGGGGTT	up	1.44507	0.531138	0.304423	74.2901	107.354	169.628	65.1259	85.2994	88.8491	134.855	128.995	0	108.744	60.6813	354.665	36.596	54.8125	77.6109	32.126	228.841	127.579	45.5656	100.434	0	77.6209	79.1065	34.8875	53.9856	33.7253	267	37	125	98	141	281	0	153	86	212	96	166	150	50	68	77	58
438	hsa-miR-219a-5p	TGATTGTCCAAACGCAATTCT	down	0.453111	-1.14206	0.304713	3.20315	1.45138	7.9414	0	4.43557	0	0	0	0	3.55373	0	0	0	1.48588	2.84573	0	13.4612	14.0833	0	0	0	1.52198	3.04256	0	3.48294	0	12.5	0	6.5	0	0	0	0	5	0	0	0	4.5	5.5	0	4	8.5	0
439	mdo-miR-26-5p_R+3	TTCAAGTAATCCAGGATAGGCTAG	down	0.806529	-0.310201	0.307141	27.181	21.9222	19.0594	15.8414	28.6606	22.6656	18.172	31.675	0	25.5869	34.5742	28.4401	22.8725	15.5192	44.4969	39.1938	0	16.5686	25.1397	33.6983	0	33.864	39.5532	25.8717	34.3941	33.3913	30	9	42	25	19	69	0	36	49	17	60	47	86	61	0	10	32
440	hsa-miR-653-3p_R-1	TTCACTGGAGTTTGTTTCAAT	up	1.65774	0.729215	0.309345	3.20116	5.30668	7.62374	0	3.41198	8.15961	0	2.75435	0	4.26448	16.2287	0	5.71812	15.5192	0	3.2126	0	0	0	0	0	10.2734	4.86809	6.27192	10.4488	3.33913	12	0	5	9	0	6	0	6	23	0	15	47	0	5	0	0	0
441	hsa-miR-107_R-2	AGCAGCATTGTACAGGGCTAT	up	1.14704	0.197919	0.309845	559.279	641.517	851.318	388.995	903.946	730.134	534.638	847.881	275.578	592.526	552.717	651.335	589.983	779.152	535.515	528.795	625.947	532.958	645.513	866.244	48.061	473.209	737.11	650.319	575.266	492.411	1340	221	1324.67	805.333	559	1847	2.66667	833.667	783.333	389.333	1547.67	2359.67	1035	823	186	321.667	821.667
442	hsa-miR-218-5p	TTGTGCTTGATCTAACCATGT	up	1.28399	0.360632	0.310788	275.124	353.256	726.479	279.865	380.094	337.264	90.8598	254.548	0	292.117	553.188	378.086	283.047	663.529	489.207	215.245	136.295	316.461	104.487	107.042	82.3904	488.175	462.773	331.628	257.085	310.706	1143.5	159	557	372	95	554.5	0	411	784	226	742.5	2009.5	945.5	335	40.5	191	133
443	hsa-let-7f-1-3p_1ss22CT	CTATACAATCTATTGCCTTCCT	up	1.19497	0.256974	0.310803	56.4463	67.4516	75.6021	40.4837	70.2867	72.5299	113.814	98.2385	0	56.149	53.6253	55.2073	97.2081	76.2753	69.8498	44.9765	60.5755	43.0785	71.4909	66.7358	0	52.5083	52.9405	63.1112	76.6247	75.4644	119	23	103	80	119	214	0	79	76	33	255	231	135	70	18	26	91
444	hsa-miR-4326_R+3	TGTTCCTCTGTCTCCCAGACTCT	up	2.08723	1.06159	0.311883	1.36319	2.8453	0	0	0	0	0	9.18117	0	12.7934	0	0	4.5745	7.59451	0	3.85513	0	0	0	3.9645	0	2.28297	0	0	3.91831	2.33739	0	0	0	0	0	20	0	18	0	0	12	23	0	6	0	0	0
445	hsa-miR-877-3p_R+1	TCCTCTTCTCCCTCCTCCCAGT	down	0.660701	-0.59793	0.312695	2.77181	1.83134	3.81187	0	4.09437	0	0	0	0	5.68597	0	0	3.43087	4.95294	4.13925	0	0	0	4.71369	3.9645	0	3.80495	5.4766	3.13596	4.35368	3.67305	6	0	6	0	0	0	0	8	0	0	9	15	8	0	0	0	6
446	hsa-miR-1277-5p_L-3R+1	TATATATATATATGTACGTATG	up	1.90737	0.931584	0.312785	41.0394	78.2773	177.887	109.13	320.043	222.123	0	2.29529	0	7.10747	19.0511	0	8.38658	73.3035	79.1631	35.9812	0	0	0	0	0	39.191	219.064	28.6156	45.7136	44.7444	280	62	469	245	0	5	0	10	27	0	22	222	153	56	0	0	0
447	hsa-miR-15a-5p	TAGCAGCACATAATGGTTTGTG	up	1.40089	0.486342	0.313491	2777.22	3890.57	9266.03	4185.66	8626.16	9070.77	798.61	2583.12	1240.1	1247.36	1297.59	2641.59	1238.55	4491.32	6467.06	2918.33	1366.31	1968.35	878.317	1087.6	2059.76	3033.49	5733.39	2721.62	2657.49	2434.9	14585	2378	12641	10005	835	5627	12	1755	1839	1579	3249	13602	12499	4542	406	1188	1118
448	hsa-miR-337-5p_R-1	GAACGGCTTCATACAGGAGT	up	1.54225	0.625039	0.313496	15.3797	23.7193	65.4371	51.0446	35.4845	15.4126	0	29.3797	0	4.26448	5.64477	0	22.4913	55.4729	42.9447	8.35277	0	24.853	0	0	0	36.5275	25.5575	18.4238	16.544	11.3531	103	29	52	17	0	64	0	6	8	0	59	168	83	13	0	15	0
449	hsa-miR-135a-5p	TATGGCTTTTTATTCCTATGTGA	down	0.246556	-2.02001	0.314419	10.7151	2.64188	14.9298	0	0	0	0	1.37718	0	0	6.70317	4.18237	2.85906	1.65098	7.24368	2.24882	0	0	0	0	92.6892	0.951237	10.9532	0	1.3061	13.1896	23.5	0	0	0	0	3	0	0	9.5	2.5	7.5	5	14	3.5	0	0	0
450	hsa-miR-214-5p	TGCCTGTCTACACTTGCTGTGC	down	0.798576	-0.324499	0.317027	225.152	179.801	198.217	160.175	135.797	139.62	146.332	207.494	0	258.712	249.781	255.961	126.18	279.346	262.842	130.432	181.726	515.285	128.841	170.474	0	380.495	279.307	232.453	185.902	234.073	312	91	199	154	153	452	0	364	354	153	331	846	508	203	54	311	164
451	mmu-mir-6240-p5_1ss26GT	TGTGATTTCTGCCCAGTGCTCTGAAT	up	1.77444	0.827361	0.321289	119.704	212.407	238.242	0	305.713	296.466	328.052	26.1663	0	135.753	141.119	700.965	17.1544	359.253	0	42.4064	90.8632	874.824	53.4218	61.4498	0	43.3764	86.4086	23.9117	36.5709	123.214	375	0	448	327	343	57	0	191	200	419	45	1088	0	66	27	528	68
452	hsa-miR-652-5p_L+1R-2	ACAACCCTAGGAGAGGGTGCCATT	up	1.5605	0.642009	0.321598	19.4862	30.4082	52.0956	98.569	34.1198	39.8914	4.78209	11.9355	0	10.6612	13.4063	0	42.3141	57.1239	75.5412	20.5607	0	8.28432	0	0	0	48.3228	17.6468	16.4638	22.6391	24.3757	82	56	50	44	5	26	0	15	19	0	111	173	146	32	0	5	0
453	hsa-miR-16-1-3p_R+1	CCAGTATTAACTGTGCTGCTGAA	up	1.87352	0.905753	0.322951	3.42978	6.42576	13.3416	0	25.931	20.8523	0	2.75435	0	0	5.64477	0	0	8.58509	9.3133	0	0	0	0	0	0	7.6099	10.3447	0	10.8842	3.00522	21	0	38	23	0	6	0	0	8	0	0	26	18	0	0	0	0
454	hsa-miR-374b-3p	CTTAGCAGGTTGTATTATCATT	up	1.32191	0.402627	0.32322	11.0745	14.6396	17.1534	24.6422	28.6606	12.6927	0	7.34493	0	21.3224	25.4015	13.3836	7.24296	17.8306	16.0396	7.71025	0	19.8824	10.9986	0	0	20.5467	15.2128	15.2878	12.1903	15.0261	27	14	42	14	0	16	0	30	36	8	19	54	31	12	0	12	14
455	hsa-miR-202-5p_R-1	TTCCTATGCATATACTTCTTT	down	0.57526	-0.797713	0.323238	24.722	14.2216	26.0478	22.8821	0	11.7861	0	4.59058	0	3.55373	35.2798	15.0565	4.5745	46.8878	50.7058	0	0	33.1373	6.28492	0	0	25.4931	103.447	58.7992	10.4488	8.34783	41	13	0	13	0	10	0	5	50	9	12	142	98	0	0	20	8
456	hsa-miR-873-5p_L+1	TGCAGGAACTTGTGAGTCTCCT	up	6.64479	2.73222	0.327409	0.215586	1.43252	13.9769	0	0	0	0	3.21341	0	0	0	0	0	0	2.58703	0	0	0	0	0	0	0	0	0	0	0	22	0	0	0	0	7	0	0	0	0	0	0	5	0	0	0	0
457	mmu-miR-434-3p	TTTGAACCATCACTCGACTCCT	down	0.0213914	-5.54682	0.328564	16.095	0.344294	0	0	0	0	0	4.13153	0	0	0	0	0	0	7.76109	0	0	0	0	0	185.378	0	0	0	0	0	0	0	0	0	0	9	0	0	0	0	0	0	15	0	0	0	0
458	hsa-miR-590-3p	TAATTTTATGTATAAGCTAGT	up	1.3575	0.440952	0.329892	320.143	434.594	700.749	924.084	692.631	965.554	48.7774	85.3849	0	255.869	575.767	237.559	207.377	521.379	529.824	508.877	161.535	256.814	117.842	35.0198	0	378.973	613.988	407.283	358.743	472.821	1103	525	1015	1065	51	186	0	360	816	142	544	1579	1024	792	48	155	150
459	hsa-miR-507	TTTTGCACCTTTTGGAGTGAA	up	2.73736	1.45279	0.331261	1.10902	3.03578	14.6122	0	16.3775	5.43974	0	0	0	0	0	0	0	0	0	0	0	0	0	0	0	1.90247	9.73618	0	0	1.66957	23	0	24	6	0	0	0	0	0	0	0	0	0	0	0	0	0
460	hsa-miR-7-5p	TGGAAGACTAGTGATTTTGTTGTT	up	1.31998	0.400515	0.333967	112.397	148.361	146.969	267.544	238.611	302.812	85.7589	96.7083	0	137.174	118.305	126.029	120.97	139.453	64.6757	100.019	222.11	129.235	45.0419	49.9968	370.757	68.4891	65.1107	77.615	77.3504	78.3583	231.333	152	349.667	334	89.6667	210.667	0	193	167.667	75.3333	317.333	422.333	125	155.667	66	78	57.3333
461	hsa-miR-199a-3p_R-1	ACAGTAGTCTGCACATTGGTT	down	0.857812	-0.221267	0.335388	8065.1	6918.34	6355.66	7308.19	5789.21	4773.67	3199.86	6847.16	6648.32	6760.39	11388.6	6370.59	6868.23	10710.2	9423.86	7064.09	5445.06	7011.85	4353.61	4410.95	3185.76	12235.8	11267.2	12960.5	8286.07	11136.5	10004	4152	8483.67	5265.33	3345.67	14915.7	64.3333	9511.67	16140.3	3808	18017	32436	18213.7	10994.3	1618	4232	5541.67
462	hsa-miR-320a-3p	AAAAGCTGGGTTGAGAGGGCGA	down	0.827352	-0.273426	0.335773	7939.91	6569.1	4944.33	7336.81	6342.19	7046.33	7360.62	5786.34	4099.22	9791.99	3826.74	12275.7	5261.71	4757.23	7695.63	6962.66	19669.2	9942.38	6303.33	10079.3	4229.37	7481.62	6608.15	4790.2	4716.1	6800.98	7782.52	4168.26	9294.01	7772.06	7696.02	12604.8	39.6667	13777.1	5423.41	7337.79	13802.7	14407.3	14873.5	10836.5	5844.71	6000.72	8023.43
463	hsa-miR-182-5p	TTTGGCAATGGTAGAACTCACACT	up	1.18912	0.249891	0.337479	1416.69	1684.61	1452.96	1596.47	777.248	1260.21	2738.23	1427.21	2273.52	1433.58	2223.33	1396.91	2518.64	1117.05	827.849	1255.49	1571.6	960.981	1784.92	2081.36	3336.81	742.345	917.635	1105.82	1353.99	1061.51	2287	907	1139	1390	2863	3109	22	2017	3151	835	6607	3383	1600	1954	467	580	2272
464	hsa-miR-129-1-3p	AAGCCCTTACCCCAAAAAGTAT	up	inf	inf	0.338801	0	0.317656	3.81187	0	0	0	0	0	0	0	0	0	0	0	0	0	0	0	0	0	0	0	0	0	0	0	6	0	0	0	0	0	0	0	0	0	0	0	0	0	0	0	0
465	hsa-mir-466-p5	TGTGTTGCATGTGTGTATATGT	up	inf	inf	0.338801	0	0.529427	6.35312	0	0	0	0	0	0	0	0	0	0	0	0	0	0	0	0	0	0	0	0	0	0	0	10	0	0	0	0	0	0	0	0	0	0	0	0	0	0	0	0
466	hsa-miR-519a-3p	AAAGTGCATCCTTTTAGAGTGT	up	inf	inf	0.338801	0	0.51338	0	6.16056	0	0	0	0	0	0	0	0	0	0	0	0	0	0	0	0	0	0	0	0	0	0	0	3.5	0	0	0	0	0	0	0	0	0	0	0	0	0	0	0
467	hsa-miR-520f-3p_L+1R-1	CAAGTGCTTCCTTTTAGAGGGT	up	inf	inf	0.338801	0	0.7334	0	8.8008	0	0	0	0	0	0	0	0	0	0	0	0	0	0	0	0	0	0	0	0	0	0	0	5	0	0	0	0	0	0	0	0	0	0	0	0	0	0	0
468	hsa-miR-544a_R+1	ATTCTGCATTTTTAGCAAGTTCT	up	inf	inf	0.338801	0	0.264713	3.17656	0	0	0	0	0	0	0	0	0	0	0	0	0	0	0	0	0	0	0	0	0	0	0	5	0	0	0	0	0	0	0	0	0	0	0	0	0	0	0	0
469	hsa-miR-548at-5p_1ss13GA	AAAAGTTATTGCAGTTTTGGCT	down	-inf	-inf	0.338801	0.32126	0	0	0	0	0	0	0	0	0	0	0	0	0	0	3.85513	0	0	0	0	0	0	0	0	0	0	0	0	0	0	0	0	0	0	0	0	0	0	0	6	0	0	0
470	hsa-miR-548i	AAAAGTAATTGCGGATTTTGCC	down	-inf	-inf	0.338801	0.093701	0	0	0	0	0	0	0	0	0	0	0	0	0	0	1.12441	0	0	0	0	0	0	0	0	0	0	0	0	0	0	0	0	0	0	0	0	0	0	0	1.75	0	0	0
471	hsa-mir-548f-3-p3	ATTACTTTTGCACCAACCTAAT	down	-inf	-inf	0.338801	0.030798	0	0	0	0	0	0	0	0	0	0	0	0	0	0.369576	0	0	0	0	0	0	0	0	0	0	0	0	0	0	0	0	0	0	0	0	0	0	0	0.714286	0	0	0	0
472	hsa-miR-548a-5p	AAAAGTAATTGCGAGTTTTACC	down	-inf	-inf	0.338801	0.258703	0	0	0	0	0	0	0	0	0	0	0	0	0	3.10443	0	0	0	0	0	0	0	0	0	0	0	0	0	0	0	0	0	0	0	0	0	0	0	6	0	0	0	0
473	hsa-mir-548al-p3_1ss7GC	AAAAACCGCAATGACTTTTG	up	inf	inf	0.338801	0	0.0882378	1.05885	0	0	0	0	0	0	0	0	0	0	0	0	0	0	0	0	0	0	0	0	0	0	0	1.66667	0	0	0	0	0	0	0	0	0	0	0	0	0	0	0	0
474	hsa-mir-548h-2-p3	ATTACTTTTGCACCAACCTAAT	down	-inf	-inf	0.338801	0.030798	0	0	0	0	0	0	0	0	0	0	0	0	0	0.369576	0	0	0	0	0	0	0	0	0	0	0	0	0	0	0	0	0	0	0	0	0	0	0	0.714286	0	0	0	0
475	hsa-mir-548ak-p3_1ss1GC	CAAAACCGCAATTACTTTTGC	up	inf	inf	0.338801	0	0.154416	1.85299	0	0	0	0	0	0	0	0	0	0	0	0	0	0	0	0	0	0	0	0	0	0	0	2.91667	0	0	0	0	0	0	0	0	0	0	0	0	0	0	0	0
476	hsa-mir-548f-2-p3	ATTACTTTTGCACCAACCTAAT	down	-inf	-inf	0.338801	0.030798	0	0	0	0	0	0	0	0	0	0	0	0	0	0.369576	0	0	0	0	0	0	0	0	0	0	0	0	0	0	0	0	0	0	0	0	0	0	0	0.714286	0	0	0	0
477	hsa-mir-548aw-p3_1ss9GA	AAAACCGCAATGACTTTTGCA	up	inf	inf	0.338801	0	0.0661783	0.79414	0	0	0	0	0	0	0	0	0	0	0	0	0	0	0	0	0	0	0	0	0	0	0	1.25	0	0	0	0	0	0	0	0	0	0	0	0	0	0	0	0
478	hsa-miR-584-3p_R-1	TCAGTTCCAGGCCAACCAGGC	up	inf	inf	0.338801	0	0.264713	3.17656	0	0	0	0	0	0	0	0	0	0	0	0	0	0	0	0	0	0	0	0	0	0	0	5	0	0	0	0	0	0	0	0	0	0	0	0	0	0	0	0
479	hsa-mir-624-p3	AACACAAGGTATTGGTATT	up	inf	inf	0.338801	0	0.264713	3.17656	0	0	0	0	0	0	0	0	0	0	0	0	0	0	0	0	0	0	0	0	0	0	0	5	0	0	0	0	0	0	0	0	0	0	0	0	0	0	0	0
480	hsa-miR-3942-3p_R+1	TTTCAGATAACAGTATTACATC	down	-inf	-inf	0.338801	0.258703	0	0	0	0	0	0	0	0	0	0	0	0	0	3.10443	0	0	0	0	0	0	0	0	0	0	0	0	0	0	0	0	0	0	0	0	0	0	0	6	0	0	0	0
481	hsa-miR-4536-3p_L+2R-1	TATCGTGCATATATCTACCACA	down	-inf	-inf	0.338801	0.129351	0	0	0	0	0	0	0	0	0	0	0	0	0	1.55222	0	0	0	0	0	0	0	0	0	0	0	0	0	0	0	0	0	0	0	0	0	0	0	3	0	0	0	0
482	hsa-mir-8485-p5_1ss20AG	TACGTGTGTGTGTGTGTGTGTA	down	-inf	-inf	0.338801	0.30182	0	0	0	0	0	0	0	0	0	0	0	0	0	3.62184	0	0	0	0	0	0	0	0	0	0	0	0	0	0	0	0	0	0	0	0	0	0	0	7	0	0	0	0
483	hsa-miR-9902	CCCAGAAATCTGGTATGCCAGC	down	-inf	-inf	0.338801	0.374804	0	0	0	0	0	0	0	0	0	0	0	0	0	0	4.49765	0	0	0	0	0	0	0	0	0	0	0	0	0	0	0	0	0	0	0	0	0	0	0	7	0	0	0
484	hsa-mir-9902-1-p3_1ss13GC	CTCTCTCTCTCTCTCTCTC	up	inf	inf	0.338801	0	0.132357	1.58828	0	0	0	0	0	0	0	0	0	0	0	0	0	0	0	0	0	0	0	0	0	0	0	2.5	0	0	0	0	0	0	0	0	0	0	0	0	0	0	0	0
485	bta-miR-96_L+2	TCTTTGGCACTAGCACATTTTTGCT	up	inf	inf	0.338801	0	0.264713	3.17656	0	0	0	0	0	0	0	0	0	0	0	0	0	0	0	0	0	0	0	0	0	0	0	5	0	0	0	0	0	0	0	0	0	0	0	0	0	0	0	0
486	cfa-miR-144_L+5R-2	GATCCTACAGTATAGATGATGTACT	up	inf	inf	0.338801	0	1.48239	17.7887	0	0	0	0	0	0	0	0	0	0	0	0	0	0	0	0	0	0	0	0	0	0	0	28	0	0	0	0	0	0	0	0	0	0	0	0	0	0	0	0
487	PC-3p-88699_6	TGCGACCCAGCACAGGGTGGTC	up	inf	inf	0.338801	0	0.88008	0	10.561	0	0	0	0	0	0	0	0	0	0	0	0	0	0	0	0	0	0	0	0	0	0	0	6	0	0	0	0	0	0	0	0	0	0	0	0	0	0	0
488	hsa-miR-124-3p_R-1	TAAGGCACGCGGTGAATGCCA	down	0.0303934	-5.0401	0.339758	62.871	1.91086	8.47083	4.10704	1.13733	0	0	7.0389	0	0	0	0	0.635347	1.54091	14.1424	0	0	0	0	0	734.647	0.76099	2.63688	0	1.59635	0.667827	13.3333	2.33333	1.66667	0	0	15.3333	0	0	0	0	1.66667	4.66667	27.3333	0	0	0	0
489	mmu-miR-2137_L-2R-1_1ss16AG	CGGCGGGAGCCCCGGGGA	up	1.42892	0.514922	0.340382	8.26638	11.812	8.25906	0	8.18874	10.8795	13.8681	10.0993	0	33.7605	13.4063	25.9307	6.28994	11.0616	5.95017	0	8.41326	22.3677	14.9267	3.30375	0	23.5907	9.73618	1.95997	5.4421	3.50609	13	0	12	12	14.5	22	0	47.5	19	15.5	16.5	33.5	11.5	0	2.5	13.5	19
490	mdo-miR-200a-3p_R+3	TAACACTGTCTGGTAACGATGTTTT	down	0.676371	-0.564113	0.340926	9.92642	6.71395	8.89437	24.6422	17.0599	15.4126	0	0	0	0	0	0	7.62416	6.93411	19.6614	13.4929	0	8.28432	0	7.929	0	9.51237	15.8213	7.4479	23.9452	13.0226	14	14	25	17	0	0	0	0	0	0	20	21	38	21	0	5	0
491	hsa-miR-17-5p	CAAAGTGCTTACAGTGCAGGTAG	up	1.15098	0.202866	0.341809	2392.48	2753.7	4524.16	2692.17	3388.55	4249.34	1809.07	3644.46	1240.1	2365.01	1934.39	2961.12	1917.16	2318.86	3101.33	2815.85	1930	2800.93	1803.12	2612.94	514.94	2381.52	3689.5	2311.4	2427.39	2320.81	7121.17	1529.5	4965.67	4687	1891.5	7939	12	3327.5	2741.5	1770	5029.17	7022.67	5994	4382.5	573.5	1690.5	2295.17
492	hsa-miR-106a-5p_1ss1AC	CAAAGTGCTTACAGTGCAGGTAG	up	1.15098	0.202866	0.341809	2392.48	2753.7	4524.16	2692.17	3388.55	4249.34	1809.07	3644.46	1240.1	2365.01	1934.39	2961.12	1917.16	2318.86	3101.33	2815.85	1930	2800.93	1803.12	2612.94	514.94	2381.52	3689.5	2311.4	2427.39	2320.81	7121.17	1529.5	4965.67	4687	1891.5	7939	12	3327.5	2741.5	1770	5029.17	7022.67	5994	4382.5	573.5	1690.5	2295.17
493	hsa-miR-664b-3p	TTCATTTGCCTCCCAGCCTACA	down	0.806511	-0.310234	0.342198	27.1632	21.9074	26.6831	10.561	22.519	13.5993	33.4747	23.871	0	10.6612	15.5231	55.2073	26.6846	24.1043	33.114	26.3434	20.1918	8.28432	40.852	36.3413	0	36.908	22.5149	32.1436	37.877	31.3879	42	6	33	15	35	52	0	15	22	33	70	73	64	41	6	5	52
494	hsa-miR-362-3p	AACACACCTATTCAAGGATTCA	up	1.40007	0.485502	0.342241	75.6262	105.882	191.864	119.691	298.889	212.15	13.3899	60.5957	0	49.0415	52.9197	56.8803	53.3692	161.796	164.535	100.233	20.1918	26.5098	25.1397	17.1795	0	111.865	157.604	95.6467	95.7809	92.8279	302	68	438	234	14	132	0	69	75	34	140	490	318	156	6	16	32
495	bta-mir-2887-1-p3_1ss3TC	CGCCGGGACCGGGGTCCGG	up	1.84839	0.886273	0.345335	1.5103	2.79163	2.22359	0	1.70599	2.71987	0	0	0	3.19836	2.46959	13.3836	1.52483	6.27372	1.29351	0	0	8.28432	1.96404	0	0	4.75618	1.82553	0	0	0	3.5	0	2.5	3	0	0	0	4.5	3.5	8	4	19	2.5	0	0	5	2.5
496	bta-mir-2887-1-p3_1ss13AT	TCCGGTGCGGAGTGCCCTTCGTC	up	1.94051	0.956433	0.346102	16.0962	31.2347	30.8126	0	52.5444	32.6384	43.0388	2.98388	0	23.4546	13.7591	94.5216	0	81.0631	0	0	0	154.917	0	0	0	9.13187	8.2149	2.35197	2.17684	16.3618	48.5	0	77	36	45	6.5	0	33	19.5	56.5	0	245.5	0	0	0	93.5	0
497	bta-miR-12034_R-1	CCCCGGGGAGCCCGGCGG	up	2.71337	1.44008	0.347686	0.265095	0.7193	1.58828	0	4.77677	2.26656	0	0	0	0	0	0	0	0	0	0	0	0	0	0	0	2.09272	0	0	1.08842	0	2.5	0	7	2.5	0	0	0	0	0	0	0	0	0	0	0	0	0
498	hsa-miR-29a-3p_R-1	TAGCACCATCTGAAATCGGTT	up	1.10411	0.142878	0.349312	20038	22124.1	24567	13362.7	30083.7	22132.5	12345.2	24260	21856.8	28274.9	22586.3	16686.8	18872.3	30460.8	24810.6	16412.9	14167.9	16873.5	14758.9	15861	20886	23325.9	25004.8	17530.8	23634.6	27189.2	38669.2	7591.75	44085.5	24412	12907.8	52847.2	211.5	39782	32010.2	9974.5	49506.4	92250.7	47952	25544.5	4210	10184	18786.5
499	PC-5p-49917_43	GCCCGGGTGCTGTAGGCTT	up	2.85014	1.51103	0.350444	1.82503	5.20161	0	8.8008	0	0	0	8.26305	0	3.55373	0	40.1508	0	1.65098	9.83071	0	0	0	0	0	0	9.89286	0	0	2.17684	0	0	5	0	0	0	18	0	5	0	24	0	5	19	0	0	0	0
500	hsa-mir-3199-1-p5	ACTGCCTTAGGAGAAAGTTTCT	down	0.279866	-1.83719	0.350919	0.283773	0.0794184	0	0	0	0	0	0	0	0	0	0	0.953021	0	2.06962	0	0	0	0	0	0	0	0	0	0	1.33565	0	0	0	0	0	0	0	0	0	0	2.5	0	4	0	0	0	0
501	hsa-mir-3199-2-p5	ACTGCCTTAGGAGAAAGTTTCT	down	0.279866	-1.83719	0.350919	0.283773	0.0794184	0	0	0	0	0	0	0	0	0	0	0.953021	0	2.06962	0	0	0	0	0	0	0	0	0	0	1.33565	0	0	0	0	0	0	0	0	0	0	2.5	0	4	0	0	0	0
502	hsa-miR-548a-3p	CAAAACTGGCAATTACTTTTGC	up	1.37961	0.464258	0.351359	2.86091	3.94694	7.62374	8.8008	3.86691	4.83532	0	2.14227	0	2.60607	5.40957	2.78825	4.44743	4.84287	6.72628	2.57008	0	0	1.30936	0	0	2.4098	6.49079	2.09064	7.83662	4.8974	12	5	5.66667	5.33333	0	4.66667	0	3.66667	7.66667	1.66667	11.6667	14.6667	13	4	0	0	1.66667
503	hsa-miR-19a-3p	TGTGCAAATCTATGCAAAACTGA	up	1.58284	0.662513	0.351787	2988.35	4730.07	9086.55	19412.5	6409.05	11124.7	191.284	354.623	826.734	1149.28	1427.42	2048.25	1434.17	3296.24	5276.07	7719.25	2712.44	1120.04	380.237	282.801	1730.2	1947.18	5596.38	3093.03	2912.97	3089.59	14302.5	11028.8	9392	12270.5	200	772.5	8	1617	2023	1224.33	3762.17	9982.67	10197.2	12014	806	676	484
504	hsa-miR-542-5p	TCGGGGATCATCATGTCACGAGA	up	1.86589	0.899866	0.352184	1.01505	1.89397	8.89437	0	4.09437	0	0	2.75435	0	3.55373	0	0	3.43087	0	3.62184	0	0	0	0	0	0	1.90247	3.65107	0	0	3.00522	14	0	6	0	0	6	0	5	0	0	9	0	7	0	0	0	0
505	hsa-miR-489-3p	GTGACATCACATATACGGCAGC	up	1.52533	0.609122	0.354669	2.68739	4.09917	0	0	4.09437	6.34636	7.65135	11.4765	0	0	8.46716	0	6.86175	4.29255	6.72628	0	0	0	0	0	0	3.42445	4.86809	7.05591	7.83662	2.33739	0	0	6	7	8	25	0	0	12	0	18	13	13	0	0	0	0
506	hsa-miR-505-3p_L-1R+2	GTCAACACTTGCTGGTTTCCTCT	up	1.15608	0.209239	0.355616	243.878	281.942	231.254	239.382	230.65	271.987	488.73	359.443	0	316.993	271.655	455.042	304.204	213.967	268.016	210.747	329.8	364.51	192.476	269.586	247.171	251.507	169.775	211.677	167.181	244.091	364	136	338	300	511	783	0	446	385	272	798	648	518	328	98	220	245
507	hsa-miR-433-3p	ATCATGATGGGCTCCTCGGTGT	up	1.35619	0.439562	0.356465	6.26477	8.49624	12.7062	0	10.2359	4.53312	20.0848	18.3623	0	7.81821	4.93918	0	16.0107	7.26431	7.76109	3.2126	0	11.598	4.71369	7.929	0	7.99039	4.25958	11.3678	5.65978	10.6852	20	0	15	5	21	40	0	11	7	0	42	22	15	5	0	7	6
508	hsa-miR-127-3p	TCGGATCCGTCTGAGCTTGGCT	up	1.33076	0.41225	0.358135	846.541	1126.54	686.137	630.137	451.063	362.649	3629.61	1967.98	0	968.748	864.356	977.002	1957.89	1022.95	581.047	517.229	999.495	1393.42	1015.8	992.447	638.525	794.093	407.702	1079.55	848.967	890.213	1080	358	661	400	3795	4287	0	1363	1225	584	5136	3098	1123	805	297	841	1293
509	bta-mir-2887-1-p5_1ss14AT	GTCCGGTGCGGAGTGCCCTTCGTC	up	1.9537	0.966212	0.35859	53.1647	103.868	71.7903	0	126.584	129.647	231.453	8.26305	0	57.5705	52.2141	390.633	9.53021	168.73	8.27849	0	8.41326	516.113	1.96404	6.93788	0	23.5907	15.517	1.95997	7.61894	47.5827	113	0	185.5	143	242	18	0	81	74	233.5	25	511	16	0	2.5	311.5	2.5
510	mmu-mir-6236-p3_1ss9AG	CCATACCCGGCCGTCGCCGGCAGTC	up	1.85825	0.893942	0.358949	19.1249	35.5388	61.3076	0	84.9582	80.6895	19.6066	1.37718	0	23.0993	16.5815	62.7356	0	76.1102	0	3.53387	0	174.799	0	2.31263	0	4.75618	21.2979	0	3.26526	19.5339	96.5	0	124.5	89	20.5	3	0	32.5	23.5	37.5	0	230.5	0	5.5	0	105.5	0
511	hsa-miR-211-3p	GCAGGGACAGCAAAGGGGTGC	up	2.0112	1.00806	0.359431	0.604691	1.21615	5.0825	0	0	0	0	2.29529	0	0	0	0	4.5745	2.64157	0	0	0	0	0	3.30375	0	2.28297	0	0	0	1.66957	8	0	0	0	0	5	0	0	0	0	12	8	0	0	0	0	0
512	eca-mir-8969-p3_1ss5AT	GCAGTGGTGGTTCAGTGG	up	6.09536	2.60771	0.360436	0.166957	1.01766	0	10.561	0	0	0	0	0	0	0	0	0	1.65098	0	0	0	0	0	0	0	0	0	0	0	2.00348	0	6	0	0	0	0	0	0	0	0	0	5	0	0	0	0	0
513	bta-miR-199c_L-1R+2_2	ACAGTAGTCTGCACATTGGCT	down	0.713652	-0.486708	0.361333	13.6908	9.77048	22.2359	22.002	7.16515	4.53312	0	4.82011	0	5.68597	8.81996	0	18.8698	23.1137	13.7113	21.5245	0	0	8.24895	2.643	0	26.2541	20.9936	31.9476	16.7617	22.2052	35	12.5	10.5	5	0	10.5	0	8	12.5	0	49.5	70	26.5	33.5	0	0	10.5
514	bta-miR-199c_L-1R+2_1	ACAGTAGTCTGCACATTGGCA	down	0.713652	-0.486708	0.361333	13.6908	9.77048	22.2359	22.002	7.16515	4.53312	0	4.82011	0	5.68597	8.81996	0	18.8698	23.1137	13.7113	21.5245	0	0	8.24895	2.643	0	26.2541	20.9936	31.9476	16.7617	22.2052	35	12.5	10.5	5	0	10.5	0	8	12.5	0	49.5	70	26.5	33.5	0	0	10.5
515	PC-5p-15974_196	AATTCCAGCACTTCCCGGC	up	19.8225	4.30907	0.36171	40.0848	794.58	3.17656	0	10.9183	4.53312	0	0	9507.45	4.26448	0	0	0	4.62274	0	0	0	13.2549	0	3.30375	453.147	0	5.4766	2.35197	3.48294	0	5	0	16	5	0	0	92	6	0	0	0	14	0	0	0	8	0
516	hsa-miR-221-3p_R-1	AGCTACATTGTCTGCTGGGTTT	down	0.876669	-0.189896	0.361766	14033.3	12302.6	8466.17	15927.7	13370.8	9751.64	10696.6	17693	9197.42	13914.3	7747.45	17542.5	9898.83	13424.4	13967.9	16870	22648.5	22203.6	14904.7	17753.7	3542.79	13613.7	10681.2	10315.3	11149.8	10748.7	13326	9049	19594	10756	11184	38542	89	19577	10980	10486	25967	40656	26996	26256	6730	13401	18972
517	bta-miR-2887_L+3R+2	CGCCGGGACCGGGGTCCGGTGCGGA	up	1.9874	0.990882	0.363966	35.5295	70.6113	33.6715	0	68.5807	85.2226	256.32	8.03352	0	34.8266	33.5158	210.792	7.24296	109.13	6.98498	0	0	353.74	1.96404	6.93788	0	13.5076	10.0404	2.15597	6.31283	24.7096	53	0	100.5	94	268	17.5	0	49	47.5	126	19	330.5	13.5	0	0	213.5	2.5
518	hsa-miR-335-3p	TTTTTCATTATTGCTCCTGACC	up	1.2439	0.314866	0.364821	104.76	130.31	155.651	59.8455	52.5444	75.2497	216.151	86.303	0	135.753	221.557	125.471	271.42	163.777	123.66	79.6726	33.653	96.0981	152.409	112.988	0	136.978	73.6299	117.99	146.719	183.318	245	34	77	83	226	188	0	191	314	75	712	496	239	124	10	58	194
519	hsa-miR-23b-5p	TGGGTTCCTGGCATGCTGATTT	up	1.239	0.309178	0.36486	75.4454	93.4769	74.3315	44.004	52.5444	32.6384	168.33	116.142	0	133.62	139.708	175.66	114.744	70.0015	62.6061	79.0301	37.0183	82.8432	120.985	145.365	0	86.3723	62.6766	70.5591	95.7809	62.1079	117	25	77	36	176	253	0	188	198	105	301	212	121	123	11	50	154
520	mdo-miR-26-5p_L+1R+1	TTTCAAGTAATCCAGGATAGGCT	down	0.586605	-0.769539	0.364919	1.62748	0.954686	2.8589	0	0	0	0	3.21341	0	2.84299	0	0	1.71544	0.82549	6.20887	2.24882	0	0	0	0	0	4.94643	0	1.17598	2.61221	2.33739	4.5	0	0	0	0	7	0	4	0	0	4.5	2.5	12	3.5	0	0	0
521	hsa-let-7d-3p	CTATACGACCTGCTGCCTTTCT	down	0.808534	-0.30662	0.365203	352.733	285.197	142.945	137.293	294.112	211.243	463.863	409.021	0	536.614	373.966	301.131	294.293	257.883	182.127	187.616	494.7	576.589	447.8	406.361	823.904	213.838	152.736	221.869	255.126	270.136	225	78	431	233	485	891	0	755	530	180	772	781	352	292	147	348	570
522	hsa-miR-194-5p	TGTAACAGCAACTCCATGTGGA	down	0.292333	-1.77431	0.365971	432.531	126.443	256.666	45.7642	182.541	196.284	115.727	175.36	0	112.298	120.304	65.245	119.509	127.621	141.252	102.161	28.6051	134.206	94.2738	104.399	3995.93	98.9286	140.87	122.89	151.726	75.1305	404	26	267.5	216.5	121	382	0	158	170.5	39	313.5	386.5	273	159	8.5	81	120
523	hsa-miR-513a-3p	TAAATTTCACCTTTCTGAGAAGG	up	1.66863	0.738664	0.367497	1.55281	2.59107	7.62374	0	1.13733	6.64857	0	1.14765	0	0	5.05678	0	8.32305	1.15569	0	2.24882	0	0	0	0	0	1.39515	5.07093	0.78399	4.57136	4.56348	12	0	1.66667	7.33333	0	2.5	0	0	7.16667	0	21.8333	3.5	0	3.5	0	0	0
524	hsa-miR-618	AAACTCTACTTGTCCTTCTGAGT	up	1.50282	0.587673	0.371254	3.97112	5.96789	5.71781	8.8008	0	17.2258	10.5206	11.4765	0	3.55373	4.23358	0	3.81208	6.27372	0	3.2126	0	19.8824	6.28492	0	0	2.66346	4.86809	3.91995	3.48294	3.33913	9	5	0	19	11	25	0	5	6	0	10	19	0	5	0	12	8
525	bta-miR-1246_L-1R+2	ATGGATTTTTGGAGCAGGGA	down	0.493571	-1.01867	0.375322	21.8459	10.7825	0	51.0446	24.5662	21.759	5.73851	3.67247	0	0	0	0	6.09933	16.5098	2.58703	17.3481	141.343	28.1667	28.2821	8.58976	0	1.90247	12.1702	2.35197	3.04758	16.3618	0	29	36	24	6	8	0	0	0	0	16	50	5	27	42	17	36
526	hsa-let-7c-3p	CTGTACAACCTTCTAGCTTTCC	down	0.793461	-0.333769	0.375338	18.3631	14.5704	9.52968	24.6422	3.41198	7.25299	25.8233	20.6576	0	18.4794	24.6959	10.0377	21.7289	8.58509	11.3829	29.556	0	19.8824	34.567	13.8758	0	22.4492	10.9532	21.9517	25.6867	30.0522	15	14	5	8	27	45	0	26	35	6	57	26	22	46	0	12	44
527	hsa-miR-33b-5p_R-1	GTGCATTGCTGTTGCATTG	up	2.42956	1.2807	0.377088	0.767051	1.8636	9.52968	0	8.87114	0	0	0	0	0	0	0	0	3.96235	0	0	0	0	0	0	0	1.90247	7.30213	0	0	0	15	0	13	0	0	0	0	0	0	0	0	12	0	0	0	0	0
528	hsa-miR-1290_1ss13TG	TGGATTTTTGGAGCAGGGA	down	0.39245	-1.34942	0.381563	13.1217	5.14961	3.17656	15.8414	13.6479	13.5993	0	2.29529	0	0	0	0	2.66846	10.5663	0	5.46143	106.007	18.2255	10.9986	0	0	4.94643	4.86809	0	2.61221	4.34087	5	9	20	15	0	5	0	0	0	0	7	32	0	8.5	31.5	11	14
529	PC-5p-9369_305	TTGCAAGCAACACTCTGTGGCAGA	up	1.89662	0.92343	0.383536	13.4911	25.5876	24.1419	19.3618	24.5662	12.6927	0	27.0844	0	3.55373	6.35037	165.622	9.149	14.5286	7.76109	0	16.8265	0	21.2116	22.4655	0	26.2541	24.949	10.1919	26.5574	5.67653	38	11	36	14	0	59	0	5	9	99	24	44	15	0	5	0	27
530	bta-miR-2478_L-1	TATCCCACTTCTGACACCA	up	1.49785	0.582898	0.384464	3.80822	5.70416	7.9414	0	6.14156	8.61292	5.73851	1.14765	0	18.124	1.76399	10.0377	2.66846	6.27372	0	0	8.41326	4.97059	18.4619	2.643	0	2.28297	0	1.56798	4.35368	3.00522	12.5	0	9	9.5	6	2.5	0	25.5	2.5	6	7	19	0	0	2.5	3	23.5
531	hsa-miR-487b-3p	AATCGTACAGGGTCATCCACTT	up	1.25219	0.324458	0.384614	73.7658	92.369	113.721	61.6056	46.4029	37.1716	87.0341	205.199	0	81.0251	92.4331	158.93	121.224	103.682	77.6109	74.5324	0	104.382	52.6362	48.2348	0	113.007	69.9788	170.126	71.8357	102.845	179	35	68	41	91	447	0	114	131	95	318	314	150	116	0	63	67
532	hsa-miR-95-5p_L+1	CTCAATAAATGTCTGTTGAATT	down	0.432762	-1.20835	0.385836	2.12505	0.919643	7.62374	0	3.41198	0	0	0	0	0	0	0	0	0	0	0	0	0	0	0	0	0	10.3447	1.95997	2.17684	11.0191	12	0	5	0	0	0	0	0	0	0	0	0	0	0	0	0	0
533	hsa-miR-184_1ss22TC	TGGACGGAGAACTGATAAGGGC	down	0.468673	-1.09335	0.386977	71.501	33.5106	0	167.215	32.755	38.0782	120.509	0	0	0	0	0	17.1544	26.4157	3.10443	48.8316	481.238	101.069	40.852	0	144.183	0	0	0	0	38.734	0	95	48	42	126	0	0	0	0	0	45	80	6	76	143	61	52
534	hsa-miR-129-2-3p	AAGCCCTTACCCCAAAAAGCAT	down	0.126034	-2.98812	0.387571	14.1245	1.78017	5.0825	0	0	0	7.65135	3.67247	0	0	0	0	4.95571	0	0	0	0	0	4.71369	0	164.781	0	0	0	0	0	8	0	0	0	8	8	0	0	0	0	13	0	0	0	0	0	6
535	hsa-miR-708-3p_R+1	CAACTAGACTGTGAGCTTCTAGA	up	1.28929	0.366581	0.388005	50.957	65.6985	79.414	137.293	94.1705	128.741	11.477	19.2805	0	95.9508	51.5085	33.459	57.1812	79.9074	67.2628	41.1213	33.653	16.5686	18.8548	29.7338	0	109.963	82.7575	39.5915	117.549	54.4279	125	78	138	142	12	42	0	135	73	20	150	242	130	64	10	10	24
536	hsa-let-7g-5p	TGAGGTAGTAGTTTGTACAGTT	down	0.904936	-0.144112	0.391463	17197.8	15562.9	16424.1	11084	26152.1	22840.6	10413.3	12508.2	13021.1	12067.8	16876.6	10230.1	15510.2	19626.4	15595.3	17938	17041.9	20591.8	15832.3	12248.2	7888.88	17228.9	21305.4	20582.8	20788	19331.6	25852.1	6297.17	38324	25193	10887.8	27247.5	126	16979.1	23918.2	6115	40686.8	59438.7	30141.4	27918.1	5064	12428.2	20152.8
537	ssc-mir-1285-p5_1ss21TC	GCGCCTGTGAATAGCCACTGCACT	up	2.01786	1.01283	0.393191	45.6479	92.1111	45.1072	0	369.176	202.177	71.7314	2.29529	0	46.1985	14.8175	192.389	2.28725	159.154	0	0	16.8265	502.03	0	7.26825	0	2.28297	0	0	0	19.367	71	0	541	223	75	5	0	65	21	115	6	482	0	0	5	303	0
538	hsa-miR-3909	TGTCCTCTAGGGCCTGCAGTCT	up	1.28615	0.363057	0.398658	6.41921	8.25606	7.62374	0	0	9.97286	17.2155	9.64023	0	17.0579	8.46716	10.0377	14.1047	4.95294	4.65665	10.2803	0	13.2549	7.85615	9.25051	0	8.37088	4.86809	2.74396	7.40125	8.34783	12	0	0	11	18	21	0	24	12	6	37	15	9	16	0	8	10
539	hsa-miR-942-5p_L-2R+3	TTCTCTGTTTTGGCCATGTGTGT	up	1.41005	0.495742	0.398749	7.9574	11.2203	6.35312	0	10.9183	11.7861	42.0824	19.7395	0	0	11.2895	8.36474	9.91141	14.1984	5.69146	5.14017	0	21.5392	11.7842	8.58976	0	6.08792	6.08511	15.6798	10.8842	4.00696	10	0	16	13	44	43	0	0	16	5	26	43	11	8	0	13	15
540	hsa-mir-451a-p3	TTTAGTAATGGTAATGGTTCT	up	3.11402	1.63878	0.40016	0.359329	1.11896	8.89437	0	0	4.53312	0	0	0	0	0	0	0	0	0	0	0	0	0	0	0	0	0	4.31194	0	0	14	0	0	5	0	0	0	0	0	0	0	0	0	0	0	0	0
541	hsa-miR-590-5p	GAGCTTATTCATAAAAGTGCAG	up	1.5273	0.610986	0.40122	21.2106	32.395	65.4371	44.004	96.2177	97.0087	0	2.29529	0	12.7934	9.87835	18.4024	10.6738	32.029	54.3276	7.06773	0	8.28432	0	0	0	41.0934	89.4511	10.1919	23.0745	21.0365	103	25	141	107	0	5	0	18	14	11	28	97	105	11	0	5	0
542	hsa-miR-205-3p_R+1	GATTTCAGTGGAGTGAAGTTCA	up	1.29373	0.371535	0.404968	85.0272	110.002	174.711	286.906	197.212	184.951	18.172	38.5609	0	75.3392	23.9903	133.836	72.4296	113.918	153.152	91.238	154.804	59.6471	29.0677	32.3768	0	143.447	111.358	64.2871	80.1077	100.842	275	163	289	204	19	84	0	106	34	80	190	345	296	142	46	36	37
543	mml-miR-378d_R-1_1ss21CT	ACTGGACTTGGAGTCAGAAGT	down	0.802656	-0.317147	0.4055	5.41435	4.34586	4.12953	0	10.9183	8.61292	2.86926	5.04964	0	2.84299	3.88078	0	7.24296	6.60392	3.36314	4.81891	8.41326	4.14216	5.10649	9.58088	0	6.08792	6.38937	4.50794	8.05431	4.50783	6.5	0	16	9.5	3	11	0	4	5.5	0	19	20	6.5	7.5	2.5	2.5	6.5
544	hsa-miR-502-5p_L+1R+2	AATCCTTGCTATCTGGGTGCTAGT	up	1.234	0.303344	0.40642	14.3179	17.6683	18.424	28.1626	23.2014	26.2921	16.2591	28.0026	0	14.9257	12.7007	11.7106	12.1987	20.142	31.0443	30.841	0	9.94118	0	8.58976	0	18.6442	16.4298	20.3837	15.2379	20.7026	29	16	34	29	17	61	0	21	18	7	32	61	60	48	0	6	0
545	bta-miR-2478_L+1	CGTATCCCACTTCTGACACCA	up	1.63435	0.708715	0.409396	4.87373	7.96538	7.30609	0	6.14156	9.51954	5.73851	0	0	24.8761	4.58638	30.1131	1.52483	5.77843	0	0	0	10.7696	29.0677	3.30375	0	2.28297	1.52128	2.93996	6.09515	2.50435	11.5	0	9	10.5	6	0	0	35	6.5	18	4	17.5	0	0	0	6.5	37
546	mmu-miR-3084-3p_L-2R+4	CTGCCAGTCTCCTTCAGACAAAA	up	3.26104	1.70533	0.411897	0.418041	1.36325	3.81187	0	0	0	0	0	0	0	0	12.5471	0	0	0	0	0	0	3.92807	0	0	0	0	0	1.08842	0	6	0	0	0	0	0	0	0	0	7.5	0	0	0	0	0	0	5
547	hsa-miR-10527-5p	AAAGCAAATGTTGGGTGAACGGC	up	2.16407	1.11375	0.415741	0.465151	1.00662	0	0	0	0	5.73851	3.67247	0	0	0	0	2.66846	0	3.62184	0	0	0	0	0	0	0	0	1.95997	0	0	0	0	0	0	6	8	0	0	0	0	7	0	7	0	0	0	0
548	eca-mir-8986a-p5_1ss1GA	ATCGAGGCTAGAGTCACGCTTGGGTA	up	1.68788	0.75521	0.416754	6.20814	10.4786	3.81187	8.8008	8.18874	0	10.5206	24.3301	0	0	7.05597	53.5344	1.90604	7.59451	4.13925	0	33.653	0	0	7.929	0	4.18544	6.08511	2.74396	11.7549	4.00696	6	5	12	0	11	53	0	0	10	32	5	23	8	0	10	0	0
549	hsa-miR-186-5p	CAAAGAATTCTCCTTTTGGGCT	down	0.850231	-0.234074	0.417871	4970.72	4226.26	3316.33	4803.48	2309.91	3918.43	5487.93	4031.91	2583.55	5951.08	7075.72	3640.34	4769.68	2826.81	3564.93	4464.88	12488.6	8078.87	4336.59	4255.89	5128.8	2987.64	2667.71	3173.59	4568.31	3932.83	5220	2729	3385	4322	5738	8783	25	8373	10028	2176	12512	8561	6890	6949	3711	4876	5520
550	hsa-miR-574-3p	CACGCTCATGCACACACCCACA	up	1.17422	0.231708	0.421278	1172.76	1377.08	956.78	966.328	715.832	651.862	1472.88	1623.69	1653.47	2233.88	1212.21	2009.21	1909.47	1119.36	1343.19	820.499	619.216	361.196	998.516	1006.32	2986.65	1857.96	921.894	1302.21	727.5	1127.96	1506	549	1049	719	1540	3537	16	3143	1718	1201	5009	3390	2596	1277	184	218	1271
551	hsa-miR-33a-5p_R-1	GTGCATTGTAGTTGCATTGC	up	1.57928	0.659263	0.42275	67.8029	107.08	356.41	107.37	380.776	211.243	0	4.13153	0	21.3224	22.5791	16.7295	9.53021	154.862	121.59	14.1355	43.749	38.1079	7.07053	0	0	151.817	306.081	23.9117	74.4479	32.7235	561	61	558	233	0	9	0	30	32	10	25	469	235	22	13	23	9
552	bta-mir-1246-p3_1ss2CT	ATATATTAAATGGATTTTTGGAGCA	down	0.393583	-1.34526	0.425334	16.7779	6.6035	14.6122	0	18.4247	7.7063	0	0	0	3.55373	0	20.9119	0	14.0333	0	0	143.025	46.3922	0	0	0	0	7.91065	0	0	4.00696	23	0	27	8.5	0	0	0	5	0	12.5	0	42.5	0	0	42.5	28	0
553	hsa-miR-196a-3p_L+1R-1_1ss18CT	TCGGCAACAAGAAACTGTCTGA	down	0.588252	-0.765493	0.425414	9.23988	5.43538	6.35312	0	10.2359	29.9186	0	0	0	0	3.52798	0	0	15.189	2.58703	4.49765	0	29.8235	0	0	0	6.08792	41.9873	3.91995	12.6257	9.34957	10	0	15	33	0	0	0	0	5	0	0	46	5	7	0	18	0
554	hsa-miR-382-3p_R+1	AATCATTCACGGACAACACTTT	up	1.3682	0.452277	0.426587	8.75838	11.9832	17.1534	0	18.4247	11.7861	13.3899	16.067	0	5.68597	7.76156	0	22.4913	31.0384	7.76109	12.2079	0	0	12.5698	0	0	9.51237	6.08511	34.8875	13.061	9.01566	27	0	27	13	14	35	0	8	11	0	59	94	15	19	0	0	16
555	mdo-miR-22-3p	AAGCTGCCAGTTGAAGAACTGC	up	1.17924	0.237852	0.428465	69.8506	82.3703	92.7556	54.565	169.234	135.993	34.4311	63.3501	0	66.0994	60.6813	122.125	56.8	132.409	54.3276	59.1119	77.402	74.5589	49.4937	41.6273	102.988	39.191	97.9703	92.1188	76.6247	72.7931	146	31	248	150	36	138	0	93	86	73	149	401	105	92	23	45	63
556	hsa-miR-409-5p	AGGTTACCCGAGCAACTTTGCAT	up	1.32328	0.404118	0.430044	119.045	157.53	62.8959	149.614	33.4374	37.1716	486.817	214.839	0	121.538	181.338	105.396	392.644	104.672	55.3624	131.717	141.343	96.0981	125.698	111.667	0	73.055	50.5064	281.844	178.936	182.317	99	85	49	41	509	468	0	171	257	63	1030	317	107	205	42	58	160
557	hsa-miR-412-5p	TGGTCGACCAGTTGGAAAGTAAT	down	0.488772	-1.03277	0.431307	1.53606	0.750782	0	0	0	0	0	3.67247	0	0	0	0	5.33692	0	0	4.49765	0	0	0	0	0	0	0	7.8399	6.09515	0	0	0	0	0	0	8	0	0	0	0	14	0	0	7	0	0	0
558	hsa-miR-122-5p_R+1	TGGAGTGTGACAATGGTGTTTGT	down	0.392966	-1.34752	0.432018	40.6715	15.9825	15.8828	8.8008	0	124.207	28.6926	8.26305	0	0	0	0	0	5.94353	0	0	0	142.49	0	3.30375	329.561	0	0	2.74396	2.61221	7.34609	25	5	0	137	30	18	0	0	0	0	0	18	0	0	0	86	0
559	hsa-miR-514b-5p	TTCTCAAGAGGGAGGCAATCAT	up	1.49199	0.577236	0.433735	2.42873	3.62364	8.25906	0	12.9655	6.34636	0	2.75435	0	4.26448	0	0	7.24296	1.65098	0	0	0	0	0	7.26825	0	3.80495	7.91065	3.13596	4.35368	2.67131	13	0	19	7	0	6	0	6	0	0	19	5	0	0	0	0	0
560	hsa-miR-32-5p_R-1	TATTGCACATTACTAAGTTGC	up	1.39523	0.480502	0.436088	375.007	523.22	1625.13	591.414	1307.47	1171.36	15.3027	95.0251	0	132.199	177.105	240.905	129.611	793.131	956.166	322.546	144.708	261.784	65.206	28.4123	247.171	522.039	947.452	413.554	255.126	335.917	2558	336	1916	1292	16	207	0	186	251	144	340	2402	1848	502	43	158	83
561	hsa-miR-134-5p	TGTGACTGGTTGACCAGAGGGG	up	1.2321	0.30112	0.440042	33.0069	40.6678	32.4009	14.0813	21.8366	32.6384	87.0341	79.8762	0	26.2976	62.7981	25.0942	71.2859	34.6706	27.9399	17.3481	20.1918	24.853	22.7828	27.0908	0	33.864	50.5064	62.3272	64.4344	44.7444	51	8	32	36	91	174	0	37	89	15	187	105	54	27	6	15	29
562	hsa-miR-93-5p	CAAAGTGCTGTTCGTGCAGGTAG	up	1.10894	0.149177	0.442485	2607.57	2891.63	4681.61	2682.48	3422.21	4165.03	2893.17	3804.22	1446.79	1718.59	2480.88	2842.34	2116.47	2445.76	2580.82	2821.31	2520.61	3489.36	2488.83	3799.31	679.721	2007.11	3271.96	2808.25	2595.66	2227.87	7369	1524	5015	4594	3025	8287	14	2418	3516	1699	5552	7407	4988	4391	749	2106	3168
563	hsa-miR-4286_R+1	ACCCCACTCCTGGTACCA	up	1.21387	0.279612	0.444685	297.592	361.238	229.348	628.377	325.502	180.418	176.937	492.57	0	724.962	184.866	777.921	171.162	442.793	260.255	307.125	208.649	165.686	406.163	247.121	308.964	644.558	368.149	193.645	202.011	258.783	361	357	477	199	185	1073	0	1020	262	465	449	1341	503	478	62	100	517
564	hsa-miR-532-3p	CCTCCCACACCCAAGGCTTGCA	up	1.1566	0.209896	0.445348	225.558	260.881	178.523	239.382	249.757	218.496	343.354	353.016	0	523.11	206.74	446.677	219.957	151.56	182.644	143.925	218.745	331.373	240.398	238.531	370.757	282.708	208.111	145.822	163.698	179.979	281	136	366	241	359	769	0	736	293	267	577	459	353	224	65	200	306
565	mmu-miR-362-5p_1ss24TA	AATCCTTGGAACCTAGGTGTGAAA	down	0.636074	-0.652734	0.448018	2.33581	1.48575	0	0	0	0	0	0	0	6.39672	6.35037	0	3.43087	1.65098	3.62184	7.06773	0	0	7.85615	0	0	2.28297	0	3.52795	0	3.67305	0	0	0	0	0	0	0	9	9	0	9	5	7	11	0	0	10
566	hsa-miR-3611	TTGTGAAGAAAGAAATTCTTA	up	2.16567	1.11481	0.448432	1.49116	3.22936	4.44718	0	22.519	11.7861	0	0	0	0	0	0	0	0	2.58703	0	0	0	0	0	0	0	10.9532	0	4.35368	0	7	0	33	13	0	0	0	0	0	0	0	0	5	0	0	0	0
567	hsa-miR-101-3p_R+1	TACAGTACTGTGATAACTGAAG	down	0.77392	-0.369745	0.448873	6071.98	4699.22	9530.95	4274.55	9162.86	7979.19	297.924	613.991	6148.84	2511.78	4177.48	3172.75	1893.84	6626.54	8186.39	4781.64	2025.91	2409.91	1227.92	941.9	1174.06	10564.2	18807.3	6274.27	9316	7154.26	15002	2428.5	13427.5	8801	311.5	1337.5	59.5	3534	5920.5	1896.5	4968	20068.5	15822	7442	602	1454.5	1563
568	hsa-miR-335-5p	TCAAGAGCAATAACGAAAAATGT	down	0.846112	-0.241079	0.451492	776.29	656.828	956.145	612.536	458.569	767.003	164.504	235.038	0	565.754	1562.19	971.983	816.548	771.668	1317.32	772.31	686.522	183.912	515.363	233.245	844.501	758.707	1051.51	1065.05	895.987	991.055	1505	348	672	846	172	512	0	796	2214	581	2142	2337	2546	1202	204	111	656
569	hsa-miR-6511a-3p_R+1	CCTCACCATCCCTTCTGCCTGCA	up	1.44548	0.53155	0.45387	2.9649	4.28571	3.17656	0	0	0	16.2591	7.34493	0	4.26448	0	8.36474	8.38658	3.63216	5.69146	0	0	0	0	9.91126	0	2.66346	3.04256	5.87992	3.04758	5.34261	5	0	0	0	17	16	0	6	0	5	22	11	11	0	0	0	0
570	hsa-miR-654-3p_R-1	TATGTCTGCTGACCATCACCT	up	1.22878	0.297226	0.454403	110.844	136.203	130.239	86.2479	57.3212	49.8643	242.93	336.949	0	115.141	105.134	155.584	212.714	142.314	93.133	111.156	30.2877	67.9314	126.484	105.72	0	170.462	90.6682	271.26	127.127	135.903	205	49	84	55	254	734	0	162	149	93	558	431	180	173	9	41	161
571	bta-miR-1246_L+1R-2	AAATGGATTTTTGGAGCA	up	2.50803	1.32656	0.455252	0.285371	0.71572	3.81187	0	4.77677	0	0	0	0	0	0	0	0	0	0	0	0	0	0	0	0	3.42445	0	0	0	0	6	0	7	0	0	0	0	0	0	0	0	0	0	0	0	0	0
572	hsa-miR-561-5p	ATCAAGGATCTTAAACTTTGCC	up	1.24614	0.317465	0.461133	9.33525	11.633	14.6122	28.1626	6.82395	13.5993	0	9.64023	0	20.6117	18.3455	8.36474	9.53021	9.90588	18.6266	17.9906	0	0	11.7842	12.5543	0	9.89286	3.65107	11.3678	14.8025	11.3531	23	16	10	15	0	21	0	29	26	5	25	30	36	28	0	0	15
573	hsa-miR-500a-3p_L+1R-1_1ss22TA	AATGCACCTGGGCAAGGATTCA	up	1.13996	0.188986	0.463088	289.771	330.329	252.537	318.589	325.502	342.855	512.959	435.493	0	331.563	376.083	337.936	436.166	294.26	195.579	310.123	578.832	174.799	415.59	482.128	113.287	195.955	165.515	291.121	279.071	275.256	397.5	181	477	378.167	536.333	948.667	0	466.5	533	202	1144.17	891.167	378	482.667	172	105.5	529
574	hsa-miR-502-3p	AATGCACCTGGGCAAGGATTCA	up	1.13996	0.188986	0.463088	289.771	330.329	252.537	318.589	325.502	342.855	512.959	435.493	0	331.563	376.083	337.936	436.166	294.26	195.579	310.123	578.832	174.799	415.59	482.128	113.287	195.955	165.515	291.121	279.071	275.256	397.5	181	477	378.167	536.333	948.667	0	466.5	533	202	1144.17	891.167	378	482.667	172	105.5	529
575	hsa-mir-653-p5	TTGAAACAATCTCTACTGAACC	up	1.36177	0.445483	0.466073	5.13014	6.98607	8.89437	0	6.14156	9.97286	5.73851	3.21341	0	3.55373	18.3455	0	14.1047	13.8682	4.13925	0	0	0	5.4993	0	0	6.46841	4.25958	14.8958	18.2855	8.01392	14	0	9	11	6	7	0	5	26	0	37	42	8	0	0	0	7
576	hsa-miR-423-5p	TGAGGGGCAGAGAGCGAGACTTT	down	0.875307	-0.192139	0.467942	2258.16	1976.59	1488.54	2698.33	1462.37	1820.5	3784.55	2016.18	1446.79	1924.7	1056.28	2961.12	1821.79	1237.9	2029.78	2365.76	4422.01	1511.06	2210.72	2925.14	4119.52	1477.08	1456.17	1344.54	1509.86	1726.33	2343	1533	2143	2008	3957	4392	14	2708	1497	1770	4779	3749	3923	3682	1314	912	2814
577	hsa-miR-488-3p_R+1	TTGAAAGGCTATTTCTTGGTCT	down	0.51268	-0.96387	0.469421	2.66795	1.3678	10.8003	0	0	0	0	0	0	0	0	0	0	5.61333	0	0	0	0	0	0	0	4.94643	15.8213	0	9.57809	1.66957	17	0	0	0	0	0	0	0	0	0	0	17	0	0	0	0	0
578	hsa-miR-144-5p_R+1	GGATATCATCATATACTGTAAGT	up	1.27437	0.349782	0.469523	769.188	980.229	3010.11	1064.9	455.157	1872.18	1731.12	605.498	620.051	251.604	1063.33	254.288	146.384	688.128	480.153	1369.21	474.508	853.285	963.949	848.403	102.988	157.144	907.899	1947.04	597.76	527.917	4738	605	667	2065	1810	1319	6	354	1507	152	384	2084	928	2131	141	515	1227
579	hsa-miR-15b-5p	TAGCAGCACATCATGGTTTACA	up	1.15577	0.20885	0.470981	4071.66	4705.89	5613.62	3569.61	4088.23	5713.54	9616.79	7572.17	2480.2	1860.73	3352.99	6743.66	3095.41	2763.74	3403.5	4737.95	1918.22	1948.47	5783.69	6582.4	7579.91	2167.49	4468.3	3726.3	3758.53	2785.17	8836	2028	5991	6302	10055	16495	24	2618	4752	4031	8120	8370	6578	7374	570	1176	7362
580	hsa-miR-154-5p	TAGGTTATCCGTGTTGCCTTCG	up	1.19545	0.257554	0.472125	35.7107	42.6903	76.2374	28.1626	38.2141	17.2258	38.2567	99.6157	0	24.1654	40.9246	50.1885	56.0376	43.2557	50.7058	28.2709	23.5571	24.853	12.5698	22.4655	0	60.1182	52.332	62.3272	46.5844	44.7444	120	16	56	19	40	217	0	34	58	30	147	131	98	44	7	15	16
581	hsa-miR-876-5p_R-1	TGGATTTCTTTGTGAATCACC	up	1.42156	0.507477	0.479694	2.44684	3.47833	12.7062	8.8008	3.41198	5.43974	0	0	0	0	6.35037	0	3.04967	1.98118	3.62184	3.2126	0	8.28432	0	0	0	1.90247	6.08511	0	3.91831	2.33739	20	5	5	6	0	0	0	0	9	0	8	6	7	5	0	5	0
582	PC-5p-63932_21	TAGGGTGATGAAAAAGAAT	down	0.42604	-1.23094	0.480765	0.621335	0.264713	3.17656	0	0	0	0	0	0	0	0	0	0	0	0	0	0	0	0	0	0	3.80495	3.65107	0	0	0	5	0	0	0	0	0	0	0	0	0	0	0	0	0	0	0	0
583	hsa-miR-1287-5p	TGCTGGATCAGTGGTTCGAGTC	down	0.79146	-0.337411	0.482241	8.46353	6.69854	5.0825	8.8008	0	0	14.3463	16.067	0	7.10747	10.5839	0	9.149	9.24549	9.83071	7.06773	0	19.8824	0	4.62525	0	12.9368	8.51916	13.7198	12.6257	12.3548	8	5	0	0	15	35	0	10	15	0	24	28	19	11	0	12	0
584	hsa-miR-383-5p	AGATCAGAAGGTGATTGTGGCT	down	0.390901	-1.35513	0.485777	2.03892	0.797016	0	0	0	0	9.56419	0	0	0	0	0	0	0	3.10443	0	0	0	0	0	0	2.66346	0	0	0	18.6991	0	0	0	0	10	0	0	0	0	0	0	0	6	0	0	0	0
585	pal-miR-9226-5p_L-3_1ss4AT	TGTCCCTGTTCGGGCGCCA	up	1.51272	0.597145	0.487012	18.0991	27.3789	17.1534	29.0426	37.1905	9.97286	0	5.73823	0	152.1	3.17518	23.4213	6.67114	44.0812	2.06962	7.06773	52.1622	37.2794	31.8174	5.286	0	26.6346	8.51916	5.48793	26.3398	14.5252	27	16.5	54.5	11	0	12.5	0	214	4.5	14	17.5	133.5	4	11	15.5	22.5	40.5
586	hsa-let-7g-3p_R+1	CTGTACAGGCCACTGCCTTGCT	up	1.21802	0.284534	0.490887	35.1407	42.802	81.9552	38.7235	93.4881	61.6504	0	28.4616	0	39.8018	21.8735	23.4213	32.7839	91.4643	53.2928	22.4882	33.653	51.3628	16.4979	18.501	0	41.8544	63.8937	23.5197	53.5502	43.0748	129	22	137	68	0	62	0	56	31	14	86	277	103	35	10	31	21
587	hsa-miR-616-5p	ACTCAAAACCCTTCAGTGACTT	up	1.3879	0.472906	0.494692	2.23198	3.09777	4.44718	0	0	4.53312	10.5206	3.67247	0	0	0	0	8.38658	5.61333	0	5.78269	0	0	3.92807	3.9645	0	1.90247	0	2.74396	4.78905	3.67305	7	0	0	5	11	8	0	0	0	0	22	17	0	9	0	0	5
588	hsa-miR-15b-3p_R-1	CGAATCATTATTTGCTGCTCT	up	1.15977	0.213838	0.500104	122.656	142.252	276.996	105.61	99.6297	140.527	283.1	229.07	0	81.0251	121.363	118.779	96.0645	154.862	96.7549	126.577	80.7673	135.863	223.9	161.884	0	100.07	143	134.846	149.331	118.873	436	60	146	155	296	499	0	114	172	71	252	469	187	197	24	82	285
589	hsa-miR-423-3p	AGCTCGGTCTGAGGCCCCTCAGT	down	0.900924	-0.150522	0.501168	3726.88	3357.64	2133.38	3198.21	2091.54	2497.75	4730.45	3353.42	2376.86	6383.22	2986.08	4679.24	3729.74	2131.74	2493.38	3064.18	4519.6	5535.58	4094.62	4834.71	6282.27	2875.02	2096.32	2598.14	3303.14	3025.59	3358	1817	3065	2755	4946	7305	23	8981	4232	2797	9784	6456	4819	4769	1343	3341	5212
590	hsa-miR-483-3p_L-1R+2	CACTCCTCTCCTCCCGTCTTCT	up	1.424	0.509953	0.503261	4.5574	6.48976	6.98843	0	0	0	30.6054	4.13153	0	9.95045	8.46716	0	9.149	8.58509	6.20887	0	0	0	0	5.94675	0	11.7953	3.65107	7.05591	10.0135	10.0174	11	0	0	0	32	9	0	14	12	0	24	26	12	0	0	0	0
591	eca-mir-8986b-p5_1ss1CG	GCCGAGACTAGAGTCACATCCTGACA	up	1.51867	0.602808	0.504377	10.7512	16.3275	5.0825	0	10.9183	0	19.1284	36.2656	0	22.0331	4.23358	88.6663	2.66846	6.93411	7.24368	0	23.5571	44.7353	7.07053	15.1973	0	7.6099	7.91065	0	10.0135	5.67653	8	0	16	0	20	79	0	31	6	53	7	21	14	0	7	27	9
592	mmu-mir-8112-p5_1ss13CT	CGCCTCCTCCCCTCCTCCC	up	1.67118	0.740864	0.506311	1.0821	1.80837	4.44718	0	5.45916	0	4.78209	0	0	0	0	0	3.04967	3.96235	0	0	0	9.94118	0	0	0	3.04396	0	0	0	0	7	0	8	0	5	0	0	0	0	0	8	12	0	0	0	6	0
593	hsa-miR-1246_L-1R+1	ATGGATTTTTGGAGCAGGG	down	0.546409	-0.871946	0.510196	28.1075	15.3582	0	80.9674	28.6606	22.6656	0	8.26305	0	0	0	0	6.09933	37.6423	0	20.8819	217.062	38.1079	9.42738	4.62525	0	1.14148	24.949	9.40787	0	11.687	0	46	42	25	0	18	0	0	0	0	16	114	0	32.5	64.5	23	12
594	hsa-miR-10b-3p_L-1	CAGATTCGATTCTAGGGGAAT	up	1.18649	0.246702	0.51236	29.9571	35.5438	33.6715	24.6422	30.0254	16.3192	18.172	40.3971	0	44.777	43.0414	25.0942	80.0537	70.3317	28.9747	30.841	26.9224	11.598	15.7123	16.5188	0	48.3228	35.2936	64.6791	27.8635	52.7583	53	14	44	18	19	88	0	63	61	15	210	213	56	48	8	7	20
595	hsa-miR-9-5p	TCTTTGGTTATCTAGCTGTATGA	down	0.474941	-1.07418	0.514016	81.6407	38.7745	52.3074	18.1883	68.2395	80.9917	5.41971	37.7958	0	58.2812	49.627	13.3836	31.6403	49.4193	45.5317	10.7087	0	13.2549	15.9742	12.9948	775.843	27.2688	29.6142	15.0265	16.1086	17.3635	82.3333	10.3333	100	89.3333	5.66667	82.3333	0	82	70.3333	8	83	149.667	88	16.6667	0	8	20.3333
596	hsa-miR-585-5p	CTAGCACACAGATACGCCCAGA	down	0.557353	-0.843338	0.518557	0.708039	0.394627	0	0	0	0	0	2.75435	0	0	0	0	0	1.98118	2.58703	0	0	0	0	0	0	1.90247	0	0	0	4.00696	0	0	0	0	0	6	0	0	0	0	0	6	5	0	0	0	0
597	hsa-miR-1248_R-3	ACCTTCTTGTATAAGCACTGTGCT	up	1.42794	0.513931	0.519634	7.10657	10.1477	12.7062	0	6.14156	0	10.5206	13.7718	0	7.10747	3.52798	48.5155	0	19.4816	0	0	0	28.1667	4.71369	5.94675	0	12.5563	13.9958	3.13596	11.7549	5.0087	20	0	9	0	11	30	0	10	5	29	0	59	0	0	0	17	6
598	hsa-miR-497-3p	CAAACCACACTGTGGTGTTAGA	down	0.632498	-0.660867	0.523026	11.5784	7.32335	40.0247	0	10.2359	17.2258	0	0	0	3.55373	0	0	0	16.84	19.6614	0	0	16.5686	0	0	0	13.6978	67.5447	2.74396	8.70736	10.0174	63	0	15	19	0	0	0	5	0	0	0	51	38	0	0	10	0
599	hsa-miR-369-5p_R-1	AGATCGACCGTGTTATATTCG	up	1.17586	0.233713	0.523922	27.4399	32.2655	28.589	36.9634	20.4719	12.6927	30.6054	74.3675	0	18.4794	28.9295	43.4967	60.2309	32.3592	28.9747	26.3434	0	41.4216	20.426	23.787	0	36.908	24.949	56.0553	31.3465	39.0679	45	21	30	14	32	162	0	26	41	26	158	98	56	41	0	25	26
600	bta-miR-1246_L+1R+2	AAATGGATTTTTGGAGCAGGGA	up	1.47715	0.562816	0.524965	22.4253	33.1255	8.57671	75.6869	69.2631	28.5586	52.1248	18.1328	0	35.5373	17.9927	20.9119	15.2483	55.4729	0	18.9544	181.726	38.9363	0	5.61638	0	0	9.12767	0.979987	1.74147	12.0209	13.5	43	101.5	31.5	54.5	39.5	0	50	25.5	12.5	40	168	0	29.5	54	23.5	0
601	hsa-miR-128-3p	TCACAGTGAACCGGTCTCTTT	up	1.09344	0.128873	0.52806	167.603	183.264	192.182	175.136	223.826	186.311	221.889	241.235	0	162.05	143.236	213.301	233.299	206.703	154.704	208.498	68.9887	123.436	233.72	204.833	72.0916	179.784	170.687	206.973	215.725	171.798	302.5	99.5	328	205.5	232	525.5	0	228	203	127.5	612	626	299	324.5	20.5	74.5	297.5
602	mdo-miR-219-5p_R+3	TGATTGTCCAAACGCAATTCTCGT	down	0.47308	-1.07984	0.529817	0.335732	0.158828	1.90594	0	0	0	0	0	0	0	0	0	0	0	2.06962	0	0	0	0	0	0	0	0	0	1.95916	0	3	0	0	0	0	0	0	0	0	0	0	0	4	0	0	0	0
603	hsa-miR-9-3p	ATAAAGCTAGATAACCGAAAGT	down	0.484633	-1.04504	0.533427	33.7838	16.3727	16.7299	11.7344	22.519	21.759	2.55045	19.5865	0	32.8128	29.7527	8.92239	12.7705	17.3353	23.6282	3.2126	10.0959	0	2.09497	1.10125	329.561	8.62455	8.92483	4.57327	6.96589	6.62262	26.3333	6.66667	33	24	2.66667	42.6667	0	46.1667	42.1667	5.33333	33.5	52.5	45.6667	5	3	0	2.66667
604	hsa-miR-151a-3p	CTAGACTGAAGCTCCTTGAGG	up	1.144	0.194084	0.536721	947.296	1083.7	575.593	628.377	617.567	645.516	1418.37	1182.99	1033.42	3013.57	1155.06	983.694	1003.72	746.573	695.393	615.535	1376.41	1782.79	978.09	1170.85	700.318	967.218	676.056	735.774	836.342	832.78	906	357	905	712	1483	2577	10	4240	1637	588	2633	2261	1344	958	409	1076	1245
605	PC-3p-1470_2943	CCCCGCGGGGGCGCGCCGGC	up	1.41315	0.498911	0.542301	680.24	961.279	318.609	59.8455	605.626	973.713	1594.83	212.544	0	3434.68	1165.29	1951.49	520.349	698.364	162.465	18.9544	336.53	4516.61	398.307	136.775	566.434	755.663	291.173	156.406	527.884	295.68	501.5	34	887.5	1074	1667.5	463	0	4832.5	1651.5	1166.5	1365	2115	314	29.5	100	2726	507
606	hsa-miR-3913-5p	TTTGGGACTGATCTTGATGTCT	up	1.69718	0.763137	0.547092	0.216635	0.367668	0	0	1.70599	0	0	0	0	0	0	0	1.71544	0.990588	1.29351	0	0	0	0	0	0	0	0	0	1.3061	0	0	0	2.5	0	0	0	0	0	0	0	4.5	3	2.5	0	0	0	0
607	bta-miR-12034_L-1_1ss19TG	CCCGGGGAGCCCGGCGGG	up	1.38224	0.467008	0.549647	15.5509	21.4951	14.6122	0	49.8148	21.759	4.78209	7.34493	0	90.9756	36.3382	5.85532	8.95839	17.5004	10.8655	0	0	62.1324	10.9986	2.31263	0	53.4595	17.0383	2.15597	22.6391	5.0087	23	0	73	24	5	16	0	128	51.5	3.5	23.5	53	21	0	0	37.5	14
608	hsa-miR-486-5p	TCCTGTACTGAGCTGCCCCGAG	up	1.39721	0.482545	0.550748	1839.98	2570.84	3131.45	1202.19	367.811	1627.39	14295.1	3819.14	2686.89	529.862	1437.3	661.651	429.05	662.208	568.629	1275.73	2268.21	2744.59	2424.41	4493.1	4479.98	170.271	762.464	1757.12	560.971	574.331	4929	683	539	1795	14946.5	8319.5	26	745.5	2037	395.5	1125.5	2005.5	1099	1985.5	674	1656.5	3086
609	hsa-miR-548av-3p_L+2	CCAAAACTGCAGTTACTTTTGC	down	0.858372	-0.220325	0.55277	5.95303	5.10992	3.81187	7.04064	5.11796	9.06623	10.5206	7.11541	0	0	9.52555	0	4.00269	5.11804	4.39795	6.74647	10.0959	6.62746	10.213	6.93788	0	2.28297	2.7383	6.66391	8.05431	6.67827	6	4	7.5	10	11	15.5	0	0	13.5	0	10.5	15.5	8.5	10.5	3	4	13
610	hsa-mir-3133-p3	TTGAGTTTTAAGAGTTCTTTAT	up	1.71221	0.775858	0.5551	0.546701	0.936066	3.81187	0	0	5.43974	0	0	0	0	0	0	0	1.98118	0	0	0	0	0	0	0	3.42445	0	3.13596	0	0	6	0	0	6	0	0	0	0	0	0	0	6	0	0	0	0	0
611	bta-miR-339a_R+1	TCCCTGTCCTCCAGGAGCTCACT	up	1.23008	0.298756	0.558229	21.7452	26.7484	8.89437	8.8008	9.55353	10.8795	79.3828	23.412	0	61.835	20.4623	38.4778	45.745	13.538	18.6266	7.06773	16.8265	56.3334	40.0663	35.0198	0	22.0687	12.1702	12.1518	25.2513	15.36	14	5	14	12	83	51	0	87	29	23	120	41	36	11	5	34	51
612	efu-mir-9298-p3_1ss15TC	TGTGCTGATTGTCACGTTCTGATT	down	0.751011	-0.413095	0.558627	9.66145	7.25585	13.3416	0	4.09437	9.97286	22.954	5.5087	0	4.26448	0	10.0377	10.2926	6.60392	12.9351	7.71025	0	11.598	46.3513	6.6075	0	4.18544	7.30213	1.95997	8.27199	9.01566	21	0	6	11	24	12	0	6	0	6	27	20	25	12	0	7	59
613	efu-mir-9298-p5_1ss18CT_2	CACAGATGATGAACTTATTGACG	up	1.67788	0.746641	0.56154	0.46443	0.779258	3.17656	0	0	0	0	0	0	0	0	5.01885	0	1.15569	0	0	0	0	0	0	0	2.09272	1.52128	0	1.95916	0	5	0	0	0	0	0	0	0	0	3	0	3.5	0	0	0	0	0
614	efu-mir-9298-p5_1ss18CT_1	CACAGATGATGAACTTATT	up	1.67788	0.746641	0.56154	0.46443	0.779258	3.17656	0	0	0	0	0	0	0	0	5.01885	0	1.15569	0	0	0	0	0	0	0	2.09272	1.52128	0	1.95916	0	5	0	0	0	0	0	0	0	0	3	0	3.5	0	0	0	0	0
615	mdo-miR-200a-3p_R+2	TAACACTGTCTGGTAACGATGTTT	down	0.846914	-0.239712	0.561868	427.044	361.669	626.418	733.987	788.166	630.103	137.724	99.1566	0	140.017	136.886	168.968	374.728	503.879	684.01	476.108	417.298	115.98	150.838	303.284	102.988	384.68	923.111	275.572	764.071	526.581	986	417	1155	695	144	216	0	197	194	101	983	1526	1322	741	124	70	192
616	hsa-miR-183-5p	TATGGCACTGGTAGAATTCACT	up	1.14885	0.200188	0.562032	750.401	862.097	720.444	1010.33	336.421	541.254	1761.72	766.169	0	681.606	1239.73	622.337	2016.97	648.175	454.8	717.053	777.385	382.736	1289.98	1308.29	968.087	415.12	437.52	622.488	872.042	759.319	1134	574	493	597	1842	1669	0	959	1757	372	5291	1963	879	1116	231	231	1642
617	hsa-miR-654-5p	TGGTGGGCCGCAGAACATGTGC	down	0.734126	-0.4459	0.564285	5.24314	3.84913	3.17656	0	0	0	8.60777	14.2308	0	0	0	0	12.5799	7.59451	2.58703	8.35277	0	8.28432	4.71369	0	0	7.2294	0	21.5597	2.17684	8.01392	5	0	0	0	9	31	0	0	0	0	33	23	5	13	0	5	6
618	hsa-miR-182-3p_L+2R-1	GGTGGTTCTAGACTTGCCAACT	down	0.789749	-0.340534	0.564881	4.9985	3.94756	5.0825	0	0	8.15961	4.78209	0	0	9.23971	4.93918	0	7.24296	7.9247	6.72628	0	16.8265	11.598	0	3.30375	0	2.66346	3.65107	4.31194	5.22441	5.67653	8	0	0	9	5	0	0	13	7	0	19	24	13	0	5	7	0
619	hsa-miR-99b-5p	CACCCGTAGAACCGACCTTGCG	up	1.15379	0.206378	0.565691	4137.68	4774	1977.09	3425.27	1926.4	1827.75	14138.7	4035.58	4857.06	6009.36	3632.41	3111.68	8678.21	3668.48	2464.92	3686.79	4438.84	3002.24	5205.48	5542.37	5746.73	3145.55	2035.47	5013.61	4088.97	5281.17	3112	1946	2823	2016	14783	8791	47	8455	5148	1860	22765	11110	4764	5738	1319	1812	6626
620	efu-mir-9277-p3	TCCCCGCGCAGGTTCGAATCCT	up	1.25967	0.33304	0.566657	14.8249	18.6744	17.7887	0	4.09437	17.2258	18.172	13.7718	0	18.4794	28.9295	55.2073	9.149	41.2745	9.3133	5.14017	0	51.3628	3.92807	16.5188	0	21.6882	13.9958	4.31194	39.6185	12.0209	28	0	6	19	19	30	0	26	41	33	24	125	18	8	0	31	5
621	hsa-miR-296-5p	AGGGCCCCCCCTCAATCCTGT	down	0.878666	-0.186613	0.567399	45.2998	39.8034	41.9306	14.0813	18.4247	25.3855	63.1236	36.7247	0	65.3887	55.0365	76.9556	39.6457	40.9443	42.4273	29.556	0	53.0196	43.9944	33.6983	102.988	55.5522	54.766	37.2395	45.2783	45.0783	66	8	27	28	66	80	0	92	78	46	104	124	82	46	0	32	56
622	hsa-miR-576-5p	ATTCTAATTTCTCCACGTCTTT	down	0.907592	-0.139884	0.569477	77.3275	70.1818	92.1202	63.3658	73.6987	123.301	74.6007	124.405	0	28.4299	44.4526	78.6286	72.8108	66.3694	69.8498	85.4553	20.1918	86.1569	102.916	107.702	102.988	56.3132	63.8937	83.8869	74.4479	74.1288	145	36	108	136	78	271	0	40	63	47	191	201	135	133	6	52	131
623	hsa-miR-513c-3p_R-1	TAAATTTCACCTTTCTGAGAAG	up	1.40804	0.493684	0.5717	0.736908	1.03759	3.17656	0	1.13733	3.02208	0	0	0	0	1.17599	0	3.93915	0	0	0	0	0	0	0	0	1.39515	2.02837	0.78399	1.74147	2.89392	5	0	1.66667	3.33333	0	0	0	0	1.66667	0	10.3333	0	0	0	0	0	0
624	hsa-miR-133b_R-1	TTTGGTCCCCTTCAACCAGCT	up	1.26781	0.342338	0.572893	2.52729	3.20412	3.38833	2.9336	0	0	10.8394	1.37718	0	1.89532	4.93918	0	7.24296	5.83346	2.58703	0	0	3.31373	3.14246	2.643	0	6.46841	1.21702	3.52795	1.3061	6.12175	5.33333	1.66667	0	0	11.3333	3	0	2.66667	7	0	19	17.6667	5	0	0	2	4
625	hsa-miR-193a-5p	TGGGTCTTTGCGGGCGAGATGA	down	0.896529	-0.157578	0.573439	420.215	376.735	222.995	471.723	453.793	335.451	489.686	380.559	0	354.663	249.076	844.839	378.921	339.111	412.89	363.024	901.901	424.157	476.868	469.794	164.781	367.177	413.788	280.668	384.865	382.665	351	268	665	370	512	829	0	499	353	505	994	1027	798	565	268	256	607
626	hsa-miR-151b_R+2	TCGAGGAGCTCACAGTCTAG	up	1.11981	0.163248	0.574859	44.6054	49.9494	37.4834	19.3618	55.6152	36.7182	49.7338	66.5635	0	118.695	54.6837	48.5155	41.3611	70.6619	44.2382	29.2347	21.8745	30.652	49.8865	57.8157	72.0916	55.1717	50.8107	47.8234	40.2715	35.3948	59	11	81.5	40.5	52	145	0	167	77.5	29	108.5	214	85.5	45.5	6.5	18.5	63.5
627	hsa-miR-758-3p	TTTGTGACCTGGTCCACTAACC	down	0.842449	-0.247338	0.575075	27.0648	22.8007	18.424	8.8008	4.77677	4.53312	43.0388	42.6924	0	25.5869	28.2239	26.7672	47.651	23.1137	14.4874	23.1308	0	31.4804	36.9239	26.43	0	20.1662	15.8213	67.8151	57.4686	31.0539	29	5	7	5	45	93	0	36	40	16	125	70	28	36	0	19	47
628	hsa-miR-152-5p	AGGTTCTGTGATACACTCCGACT	up	1.40383	0.489373	0.581981	1.18796	1.6677	3.17656	0	0	0	0	2.29529	0	4.26448	4.93918	0	5.33692	0	0	0	0	0	0	0	0	3.80495	0	2.35197	6.09515	2.00348	5	0	0	0	0	5	0	6	7	0	14	0	0	0	0	0	0
629	hsa-let-7b-3p_1ss22CT	CTATACAACCTACTGCCTTCCT	down	0.909259	-0.137236	0.584608	592.14	538.409	399.611	316.829	382.141	420.673	1216.56	491.652	826.734	500.366	342.92	424.929	680.838	457.652	567.594	513.374	528.353	437.412	997.731	930.337	803.306	427.296	324.336	411.202	494.578	670.164	629	180	560	464	1272	1071	8	704	486	254	1786	1386	1097	799	157	264	1270
630	hsa-miR-219a-5p_R+2	TGATTGTCCAAACGCAATTCTCG	down	0.798499	-0.324637	0.588448	20.496	16.366	46.0601	44.004	27.637	32.6384	0	4.13153	0	7.81821	12.7007	0	5.71812	15.6843	33.3727	9.63781	67.3061	24.0245	0	3.9645	0	23.2102	28.6	3.13596	37.0063	15.6939	72.5	25	40.5	36	0	9	0	11	18	0	15	47.5	64.5	15	20	14.5	0
631	hsa-miR-1296-5p	TTAGGGCCCTGGCTCCATCTCC	down	0.867481	-0.205096	0.594587	123.348	107.002	101.015	59.8455	58.0036	67.9967	131.986	91.8117	0	313.439	91.7276	132.163	140.285	95.7568	107.103	107.301	127.882	301.549	166.55	169.152	0	141.164	63.2852	87.0228	116.679	92.494	159	34	85	75	138	200	0	441	130	79	368	290	207	167	38	182	212
632	hsa-miR-148a-5p	AAAGTTCTGAGACACTCCGACT	down	0.888836	-0.17001	0.598088	39.6699	35.2601	34.3068	29.9227	9.55353	21.759	61.2108	55.087	0	49.7523	30.3407	18.4024	65.5678	47.218	47.6013	10.9229	47.1143	29.8235	70.7053	53.5208	0	37.2885	32.8596	43.1194	58.3393	44.7444	54	17	14	24	64	120	0	70	43	11	172	143	92	17	14	18	90
633	hsa-miR-362-5p	AATCCTTGGAACCTAGGTGTGAGT	up	1.11394	0.155674	0.599205	545.77	607.956	486.649	954.007	542.504	670.901	819.651	790.04	0	674.499	577.884	580.513	746.787	452.038	503.436	585.979	1383.14	760.5	583.712	632.999	0	468.009	366.324	419.826	356.131	489.183	766	542	795	740	857	1721	0	949	819	347	1959	1369	973	912	411	459	743
634	hsa-miR-539-5p	GGAGAAATTATCCTTGGTGTGT	down	0.736427	-0.441385	0.60147	3.11164	2.2915	0	0	0	6.34636	0	9.64023	0	0	0	0	9.53021	1.98118	0	3.2126	0	0	0	3.30375	0	5.70742	7.30213	9.79987	0	8.01392	0	0	0	7	0	21	0	0	0	0	25	6	0	5	0	0	0
635	hsa-miR-221-5p	ACCTGGCATACAATGTAGATTT	down	0.896056	-0.158339	0.603166	687.573	616.104	290.338	1492.62	421.038	351.77	657.06	646.813	0	685.871	524.964	813.053	812.355	697.374	508.092	1047.95	1147.57	402.618	1076.29	910.514	494.342	383.158	318.86	564.864	803.254	593.364	457	848	617	388	687	1409	0	965	744	486	2131	2112	982	1631	341	243	1370
636	hsa-miR-577_R+1	TAGATAAAATATTGGTACCTGA	down	0.643485	-0.636022	0.603307	1.384	0.890585	3.81187	0	0	0	0	0	0	0	4.23358	0	0	2.64157	0	3.2126	0	0	4.71369	0	0	0	0	0	0	8.68175	6	0	0	0	0	0	0	0	6	0	0	8	0	5	0	0	6
637	hsa-miR-491-5p_R+1	AGTGGGGAACCCTTCCATGAGGA	up	1.14602	0.196636	0.604881	13.2874	15.2276	15.8828	8.8008	12.9655	18.1325	22.954	19.2805	0	14.9257	4.93918	28.4401	22.8725	13.538	24.3181	24.4158	0	0	7.85615	7.26825	0	13.6978	18.8638	15.6798	22.6391	24.7096	25	5	19	20	24	42	0	21	7	17	60	41	47	38	0	0	10
638	hsa-mir-944-p5	CATCTGATATACAATATTTTCT	down	0.793218	-0.334211	0.605409	20.4992	16.2603	25.4125	68.6463	17.0599	31.7318	0	0	0	17.7687	11.9951	0	10.2926	12.2172	20.1788	40.4788	74.0367	21.5392	10.213	0	0	13.3173	12.7787	10.5839	19.1562	23.7078	40	39	25	35	0	0	0	25	17	0	27	37	39	63	22	13	13
639	hsa-miR-378c_R-5	ACTGGACTTGGAGTCAGAAG	up	1.14585	0.196421	0.609163	60.1794	68.9567	92.332	44.8841	188.341	103.959	18.172	49.6548	0	59.3474	26.8127	47.679	84.6918	111.606	60.6227	34.2678	99.2765	53.0196	54.2074	56.2739	0	102.417	88.3355	59.3872	68.9332	45.4122	145.333	25.5	276	114.667	19	108.167	0	83.5	38	28.5	222.167	338	117.167	53.3333	29.5	32	69
640	hsa-miR-328-3p	CTGGCCCTCTCTGCCCTTCCGT	up	1.13709	0.185349	0.613655	178.559	203.038	123.251	89.7682	105.771	95.1954	238.148	207.035	0	520.267	422.652	316.187	174.212	143.965	164.535	99.5908	174.996	338	176.763	179.063	267.769	186.062	99.1873	136.414	148.025	172.299	194	51	155	105	249	451	0	732	599	189	457	436	318	155	52	204	225
641	hsa-miR-656-3p	AATATTATACAGTCAACCTCT	up	1.35314	0.436315	0.618419	60.4038	81.7351	54.0015	28.1626	33.4374	28.1053	26.7797	57.3823	516.709	19.1902	39.5134	46.8426	73.5732	57.1239	34.1488	61.682	23.5571	18.2255	44.78	17.1795	123.586	39.5715	43.8128	160.326	91.8626	66.1148	85	16	49	31	28	125	5	27	56	28	193	173	66	96	7	11	57
642	hsa-mir-5100-p3_1ss17TC	ATCCCAGCGGTGCCTCCA	up	1.31328	0.39317	0.619547	50.5941	66.444	54.0015	44.004	93.4881	28.1053	57.3851	35.8066	0	125.802	27.5183	237.559	16.392	77.2658	25.8703	16.7055	0	112.667	311.889	23.787	0	59.7377	12.1702	10.1919	17.4147	16.6957	85	25	137	31	60	78	0	177	39	142	43	234	50	26	0	68	397
643	cja-mir-9954-p5_1ss7GC	CCTCGGCCTCCCAAAGTGC	down	0.44735	-1.16053	0.621148	0.828432	0.370599	4.44718	0	0	0	0	0	0	0	0	0	0	0	0	0	0	9.94118	0	0	0	0	0	0	0	0	7	0	0	0	0	0	0	0	0	0	0	0	0	0	0	6	0
644	hsa-miR-641_R-1	AAAGACATAGGATAGAGTCACCT	down	0.648327	-0.625207	0.621845	0.640087	0.414986	0	0	0	0	0	0	0	0	0	0	2.66846	2.31137	2.58703	0	0	0	0	0	0	3.42445	0	0	0	1.66957	0	0	0	0	0	0	0	0	0	0	7	7	5	0	0	0	0
645	mmu-mir-6236-p3_1ss24GC_2	GAAAATGGATGGCGCTGGAGCGTCGG	up	1.41611	0.501932	0.625984	19.3143	27.3511	55.2721	0	68.9219	75.703	9.56419	2.52482	0	13.5042	9.52555	34.2954	0.953021	57.9494	0	0	26.9224	169	0	2.31263	0	1.14148	14.3	0	4.57136	13.5235	87	0	101	83.5	10	5.5	0	19	13.5	20.5	2.5	175.5	0	0	8	102	0
646	mmu-mir-6236-p3_1ss24GC_1	GAAAATGGATGGCGCTGGAGCGTC	up	1.41611	0.501932	0.625984	19.3143	27.3511	55.2721	0	68.9219	75.703	9.56419	2.52482	0	13.5042	9.52555	34.2954	0.953021	57.9494	0	0	26.9224	169	0	2.31263	0	1.14148	14.3	0	4.57136	13.5235	87	0	101	83.5	10	5.5	0	19	13.5	20.5	2.5	175.5	0	0	8	102	0
647	cja-miR-151_R+2	TCGAGGAGCTCACAGTCTAGTT	up	1.15963	0.213663	0.626123	7.88919	9.14853	3.17656	14.0813	15.0127	0	13.3899	10.0993	0	16.3472	0	11.7106	11.4362	14.5286	3.62184	15.4205	0	0	7.07053	4.62525	0	14.4588	13.9958	11.3678	11.7549	12.3548	5	8	22	0	14	22	0	23	0	7	30	44	7	24	0	0	9
648	hsa-miR-409-3p	GAATGTTGCTCGGTGAACCCCT	up	1.15786	0.211456	0.626849	223.018	258.223	130.874	221.78	122.149	85.2226	726.878	539.394	0	270.084	98.0779	306.15	415.136	182.929	93.133	197.896	242.302	531.853	197.975	202.85	144.183	144.969	85.1916	403.755	235.099	197.009	206	126	179	94	760	1175	0	380	139	183	1089	554	180	308	72	321	252
649	hsa-miR-130a-3p	CAGTGCAATGTTAAAAGGGCAT	down	0.90594	-0.142513	0.635777	1494.94	1354.32	2592.71	1733.76	1557.23	1845.88	341.441	1065.93	516.709	932.5	1071.1	1432.04	1505.01	1657.58	2676.54	1396.84	915.363	637.893	721.194	981.214	720.916	2480.83	2939.11	1235.57	1458.05	1775.75	4081	985	2282	2036	357	2322	5	1312	1518	856	3948	5020	5173	2174	272	385	918
650	hsa-miR-23a-5p	GGGGTTCCTGGGGATGGGATTT	down	0.86652	-0.206695	0.640615	21.1505	18.3273	6.35312	10.561	18.4247	8.15961	23.9105	33.5113	0	17.0579	11.2895	50.1885	18.6792	21.7929	20.1788	14.778	67.3061	21.5392	21.9972	21.144	0	15.2198	19.4724	18.4238	18.7208	15.0261	10	6	27	9	25	73	0	24	16	30	49	66	39	23	20	13	28
651	hsa-miR-141-5p	CATCTTCCAGTACAGTGTTGGA	down	0.889921	-0.168252	0.643737	60.109	53.4923	114.991	47.5243	107.818	83.4093	0	45.4468	0	61.1242	51.5085	26.7672	29.353	73.9639	119.521	41.1213	50.4796	44.7353	21.9972	14.5365	102.988	76.4794	76.6724	35.2795	77.0601	60.4383	181	27	158	92	0	99	0	86	73	16	77	224	231	64	15	27	28
652	hsa-miR-548aq-3p	CAAAAACTGCAATTACTTTTGC	up	1.30612	0.385292	0.64492	0.967806	1.26407	0	4.4004	2.38838	3.17318	0	0	0	0	1.76399	0	2.28725	1.15569	3.88054	1.92756	0	0	0	0	0	0	0	0	4.13599	1.66957	0	2.5	3.5	3.5	0	0	0	0	2.5	0	6	3.5	7.5	3	0	0	0
653	hsa-miR-17-3p	ACTGCAGTGAAGGCACTTGTAG	up	1.12939	0.175546	0.64863	143.257	161.794	274.455	221.78	348.704	310.972	30.6054	93.1889	0	117.273	126.302	130.49	94.9208	192.834	232.833	151.635	171.631	57.9902	76.9902	70.0395	0	203.565	308.515	105.447	188.514	151.931	432	126	511	343	32	203	0	165	179	78	249	584	450	236	51	35	98
654	hsa-miR-378i_R+1_1ss9AT	ACTGGACTTGGAGTCAGAAGGT	down	0.903166	-0.146936	0.65102	44.6337	40.3117	54.9545	18.4817	45.7205	52.5841	36.3439	46.824	0	45.8432	34.927	25.0942	81.1974	41.7698	40.8751	36.6237	112.738	43.0785	42.816	57.4853	0	50.2253	38.3362	29.9876	43.5368	39.9026	86.5	10.5	67	58	38	102	0	64.5	49.5	15	213	126.5	79	57	33.5	26	54.5
655	hsa-miR-28-3p	CACTAGATTGTGAGCTCCTGGA	up	1.08405	0.11643	0.651708	651.301	706.042	376.105	660.06	678.983	611.971	1266.3	549.952	0	1012.81	889.757	936.851	951.496	538.219	406.681	722.836	938.92	586.53	944.309	912.496	102.988	720.657	508.715	587.992	596.454	787.034	592	375	995	675	1324	1198	0	1425	1261	560	2496	1630	786	1125	279	354	1202
656	hsa-miR-628-3p_L+1	TTCTAGTAAGAGTGGCAGTCGA	down	0.846067	-0.241157	0.654686	6.83038	5.77895	8.25906	0	16.3775	0	6.69493	9.64023	0	0	12.7007	0	6.09933	9.57568	3.10443	6.42521	0	0	4.71369	8.58976	0	8.37088	16.4298	14.8958	11.7549	7.68001	13	0	24	0	7	21	0	0	18	0	16	29	6	10	0	0	6
657	hsa-miR-99b-3p_R+1	CAAGCTCGTGTCTGTGGGTCCGT	down	0.914291	-0.129275	0.655891	25.4144	23.2361	22.2359	0	21.8366	11.7861	39.2132	41.3153	0	27.0084	19.7567	33.459	33.1651	29.0572	18.6266	21.8457	30.2877	31.4804	27.4965	29.7338	0	36.5275	23.1234	28.6156	23.5099	33.7253	35	0	32	13	41	90	0	38	28	20	87	88	36	34	9	19	35
658	hsa-miR-100-5p	AACCCGTAGATCCGAACTTGTG	down	0.932303	-0.101129	0.656071	11666.9	10877	8161.22	8549.1	3945.27	5735.3	12910.2	11441.8	13796.1	9153.35	13124.4	6582.22	23709.4	13416	9569.68	10201.3	10597.3	6866.87	15102.7	9625.48	13769.5	9472.99	9180.61	13891.7	15057.9	16666.3	12846	4857	5781.5	6326	13498.5	24924.5	133.5	12878.5	18600.5	3934.5	62195.5	40630.5	18495.5	15877	3149	4144.5	19224
659	dno-miR-196c-5p_R+1	TAGGTAGTTTCATGTTGTTGGCT	down	0.494417	-1.0162	0.656452	0.32126	0.158837	0	0	0	0	0	0	0	0	0	0	1.90604	0	0	3.85513	0	0	0	0	0	0	0	0	0	0	0	0	0	0	0	0	0	0	0	0	5	0	0	6	0	0	0
660	pal-miR-9298-5p_R-1	ACAGATGATGAACTTATTGACG	down	0.877248	-0.188943	0.657986	16.7449	14.6894	17.7887	0	34.1198	19.0391	11.477	3.67247	0	15.6364	18.3455	23.4213	12.9611	19.8118	11.9003	7.06773	20.1918	0	10.213	22.4655	0	27.3956	40.7702	14.8958	31.3465	14.6922	28	0	50	21	12	8	0	22	26	14	34	60	23	11	6	0	13
661	hsa-miR-485-5p_R+1	AGAGGCTGGCCGTGATGAATTCG	up	1.18638	0.24657	0.659967	5.83185	6.91881	3.17656	8.8008	0	0	19.1284	17.9033	0	3.55373	6.35037	0	14.8671	9.24549	10.3481	4.49765	0	0	6.28492	5.94675	0	3.04396	8.51916	10.5839	7.40125	13.3565	5	5	0	0	20	39	0	5	9	0	39	28	20	7	0	0	8
662	bta-miR-11987_L-2_1ss8TA	AGGAAACTCTGGTGGAGGT	up	1.24387	0.314833	0.661106	3.34094	4.15569	5.40015	0	8.18874	5.43974	4.78209	1.14765	0	4.26448	3.52798	7.52827	1.33423	8.2549	0	0	11.7786	17.3971	0	0	0	3.42445	3.34681	0	1.3061	2.83826	8.5	0	12	6	5	2.5	0	6	5	4.5	3.5	25	0	0	3.5	10.5	0
663	bta-miR-2478_L-1_1ss11TC	TATCCCACTCCTGACACCA	up	1.32141	0.402074	0.661737	1.38858	1.83487	2.54125	0	2.72958	0	0	0	0	7.46284	0	5.85532	0.953021	2.47647	0	0	0	4.14216	7.85615	0	0	1.52198	0	0	1.3061	1.83652	4	0	4	0	0	0	0	10.5	0	3.5	2.5	7.5	0	0	0	2.5	10
664	pal-miR-9993a-3p_1ss11GA	ATCTCGGTGGAACCTCCA	up	1.20269	0.266262	0.664737	77.0415	92.6569	91.1673	74.8068	146.374	53.4908	61.689	76.4332	0	108.389	43.0414	241.741	37.9302	176.82	32.0792	39.1938	65.6234	86.1569	396.343	35.0198	51.494	91.509	31.0341	26.4596	33.5233	36.0626	143.5	42.5	214.5	59	64.5	166.5	0	152.5	61	144.5	99.5	535.5	62	61	19.5	52	504.5
665	pal-miR-9995-3p	ATCTCGGTGGAACCTCCA	up	1.20269	0.266262	0.664737	77.0415	92.6569	91.1673	74.8068	146.374	53.4908	61.689	76.4332	0	108.389	43.0414	241.741	37.9302	176.82	32.0792	39.1938	65.6234	86.1569	396.343	35.0198	51.494	91.509	31.0341	26.4596	33.5233	36.0626	143.5	42.5	214.5	59	64.5	166.5	0	152.5	61	144.5	99.5	535.5	62	61	19.5	52	504.5
666	hsa-miR-141-3p	TAACACTGTCTGGTAAAGATGG	down	0.886506	-0.173798	0.667142	9150.84	8112.27	20103.8	13962.5	12998.3	14299.3	467.689	1728.58	6717.22	4090.35	4520.05	3457.98	3832.67	11168.9	20317.5	7009.9	9454.82	9637.15	2173.4	1862.32	6982.58	10860.7	15115.7	3958.95	14310.8	8126.28	31644	7932.5	19048	15772	489	3765.5	65	5755	6406	2067	10054	33825	39268	10910	2809.5	5816.5	2766.5
667	hsa-miR-96-5p	TTTGGCACTAGCACATTTTTGCT	up	1.11484	0.156836	0.66743	2265.26	2525.4	3665.11	7412.04	1402.32	2763.39	1699.56	981.008	1756.81	1213.24	4403.63	1037.23	1869.06	2101.37	3226.03	3559.57	3738.85	2067.77	1260.13	1335.38	2595.3	1410.11	1855.96	1510.36	2113.28	2510.36	5769	4211	2055	3048	1777	2137	17	1707	6241	620	4903	6364	6235	5540	1111	1248	1604
668	hsa-miR-378d_R-2	ACTGGACTTGGAGTCAGA	down	0.824207	-0.278921	0.667599	13.6082	11.2159	19.2711	0	50.4972	25.0832	0	2.14227	0	1.42149	0	0	12.0716	24.1043	9.14084	13.7071	23.5571	0	4.71369	6.38725	0	31.0737	27.1802	14.5038	22.3489	10.6852	30.3333	0	74	27.6667	0	4.66667	0	2	0	0	31.6667	73	17.6667	21.3333	7	0	6
669	ssc-miR-339_R+1	TCCCTGTCCTCCAGGAGCTCAT	up	1.11462	0.156553	0.671788	6.7098	7.47888	7.62374	0	10.9183	6.79967	12.4334	9.18117	0	4.97523	2.11679	15.893	11.055	8.75019	5.95017	8.99529	0	6.62746	7.85615	12.5543	0	8.94163	6.38937	8.23189	9.79578	5.17566	12	0	16	7.5	13	20	0	7	3	9.5	29	26.5	11.5	14	0	4	10
670	ssc-miR-4334-3p_R+2	TCCCTGTCCTCCAGGAGCTCAT	up	1.11462	0.156553	0.671788	6.7098	7.47888	7.62374	0	10.9183	6.79967	12.4334	9.18117	0	4.97523	2.11679	15.893	11.055	8.75019	5.95017	8.99529	0	6.62746	7.85615	12.5543	0	8.94163	6.38937	8.23189	9.79578	5.17566	12	0	16	7.5	13	20	0	7	3	9.5	29	26.5	11.5	14	0	4	10
671	hsa-miR-4732-5p	TGTAGAGCAGGGAGCAGGAAGCT	up	1.32318	0.404009	0.675035	1.78897	2.36713	5.71781	0	0	6.34636	11.477	3.21341	0	0	0	0	0	1.65098	0	0	0	0	7.85615	5.94675	0	0	0	5.48793	2.17684	0	9	0	0	7	12	7	0	0	0	0	0	5	0	0	0	0	10
672	hsa-miR-411-3p_R-1	TATGTAACACGGTCCACTAAC	up	1.16963	0.226052	0.675466	8.63262	10.097	7.62374	12.3211	4.77677	0	4.78209	23.412	0	7.10747	7.05597	15.0565	25.1597	13.8682	9.3133	7.71025	0	0	7.07053	11.2328	0	6.08792	7.91065	32.3396	7.40125	14.5252	12	7	7	0	5	51	0	10	10	9	66	42	18	12	0	0	9
673	bta-miR-378_R+1_1ss22CA	ACTGGACTTGGAGTCAGAAGGAT	down	0.884061	-0.177783	0.678403	19.2851	17.0492	8.25906	12.3211	16.3775	26.2921	21.0412	19.7395	0	18.4794	21.1679	8.36474	37.3584	15.189	27.4225	12.2079	57.2102	0	18.8548	34.359	0	20.5467	24.3404	12.9358	12.1903	11.3531	13	7	24	29	22	43	0	26	30	5	98	46	53	19	17	0	24
674	hsa-miR-145-3p	GGATTCCTGGAAATACTGTTCT	up	1.1309	0.17747	0.679602	599.436	677.902	726.797	195.378	200.624	183.138	1258.65	386.527	0	707.193	2150.66	719.368	842.089	764.404	522.58	314.835	265.859	515.285	883.031	352.18	370.757	859.538	594.515	891.788	538.985	1083.88	1144	111	294	202	1316	842	0	995	3048	430	2209	2315	1010	490	79	311	1124
675	hsa-miR-133a-3p_R+1	TTTGGTCCCCTTCAACCAGCTGT	up	1.17446	0.231993	0.683783	83.8416	98.4683	96.4615	15.2547	15.0127	15.8659	389.103	22.4939	0	49.8707	200.389	157.257	106.929	112.982	64.1583	8.99529	38.701	140.005	97.809	80.2812	123.586	155.432	33.1639	120.734	25.2513	117.983	151.833	8.66667	22	17.5	406.833	49	0	70.1667	284	94	280.5	342.167	124	14	11.5	84.5	124.5
676	bta-miR-2904_L-1R+7	GGAGCCTCGGTTGGCCTCGGATAGC	up	1.32055	0.401144	0.684206	459.307	606.54	615.617	19.3618	828.428	708.073	1265.34	110.633	0	490.415	524.258	1718.12	42.3141	955.917	56.9146	91.8805	191.822	3966.53	113.129	209.458	0	146.49	221.498	52.1353	97.5224	364.299	969	11	1214	781	1323	241	0	690	743	1027	111	2895	110	143	57	2394	144
677	hsa-miR-615-3p_R-1	TCCGAGCCTGGGTCTCCCTCT	down	0.918493	-0.122659	0.684237	107.416	98.6608	55.2721	86.2479	58.686	62.557	110.945	121.191	0	231.703	74.0876	155.584	131.898	95.7568	64.6757	70.6773	111.055	217.049	106.844	105.059	123.586	138.12	76.0639	139.158	67.9174	68.7862	87	49	86	69	116	264	0	326	105	93	346	290	125	110	33	131	136
678	hsa-miR-29b-2-5p_R+1	CTGGTTTCACATGGTGGCTTAGA	up	1.07061	0.0984327	0.684334	28.5935	30.6125	20.33	24.6422	37.5317	33.5451	27.7361	32.1341	0	31.9836	38.8078	50.1885	30.4967	39.9537	29.4921	28.9134	33.653	13.2549	33.7814	37.6628	0	24.3517	31.0341	36.4555	31.7819	42.7409	32	14	55	37	29	70	0	45	55	30	80	121	57	45	10	8	43
679	hsa-mir-4636-p3_1ss13GA	TAAAGGCTTCAAACACGAGTTCT	down	0.531813	-0.911008	0.684578	0.258703	0.137582	0	0	0	0	0	0	0	0	0	0	0	1.65098	3.10443	0	0	0	0	0	0	0	0	0	0	0	0	0	0	0	0	0	0	0	0	0	0	5	6	0	0	0	0
680	hsa-miR-889-3p	TTAATATCGGACAACCATTGT	down	0.863807	-0.211219	0.685455	20.0228	17.2958	16.5181	10.561	21.1542	9.06623	21.9976	23.871	0	10.6612	11.2895	16.7295	32.0215	33.68	10.3481	21.2032	0	0	18.8548	13.215	0	16.3613	15.8213	73.303	37.4416	33.7253	26	6	31	10	23	52	0	15	16	10	84	102	20	33	0	0	24
681	hsa-miR-222-3p_R+2	AGCTACATCTGGCTACTGGGTCT	down	0.944601	-0.0822233	0.686152	15703	14833.1	8150.42	21178.2	14046.4	10651.9	14493.6	16129.9	18188.2	23073.7	5438.03	20229.3	12454.5	13962.7	13156.6	16253.9	18677.4	27941.4	17442.2	20546.7	16333.9	13989.7	10978.1	9325.95	12516	11274.3	12829	12032	20584	11749	15154	35137	176	32464	7707	12092	32671	42286	25428	25297	5550	16864	22202
682	hsa-mir-2110-p3	CACCGCGGTCTTTTCCTCCCACT	down	0.795405	-0.330238	0.687402	2.88092	2.2915	0	0	3.41198	0	0	2.29529	0	11.3719	0	0	8.76779	1.65098	2.58703	0	0	0	3.92807	6.6075	0	9.89286	0	4.70394	2.17684	4.67479	0	0	5	0	0	5	0	16	0	0	23	5	5	0	0	0	5
683	ssc-mir-4335-p5_1ss1AT	TGCCCCACGTTGGGCGCCA	down	0.698903	-0.516837	0.688032	1.4973	1.04647	2.8589	0	0	0	0	0	0	6.39672	0	0	0	3.30196	0	0	0	9.94118	6.28492	0	0	0	0	0	1.74147	0	4.5	0	0	0	0	0	0	9	0	0	0	10	0	0	0	6	8
684	hsa-miR-148b-3p	TCAGTGCATCACAGAACTTTGT	up	1.04189	0.0592056	0.691632	1542.27	1606.88	1444.06	1696.79	1740.11	1897.56	2207.41	2100.65	1240.1	1049.77	1252.43	1048.94	1901.28	1703.48	1290.15	1535.95	1033.15	934.471	2022.56	2108.45	1297.65	1232.8	1493.29	1879.42	1842.04	1837.36	2273	964	2550	2093	2308	4576	12	1477	1775	627	4987.5	5159	2493.5	2390.5	307	564	2574.5
685	hsa-miR-30a-5p_R+2	TGTAAACATCCTCGACTGGAAGCT	down	0.938087	-0.0922069	0.692093	4159.7	3902.16	5548.18	2432.54	3025.74	3155.05	1901.36	2396.29	5477.12	5539.56	5411.22	2424.1	4889	4625.71	4702.18	2625.34	4183.07	5818.91	2631.02	1625.45	2162.75	4713.19	6268.27	3510.71	4887	6788.46	8733	1382	4434	3480	1988	5220	53	7794	7669	1449	12825	14009	9088	4086	1243	3512	3349
686	hsa-miR-3910	AAAGGCATAAAACCAAGACA	down	0.678557	-0.559459	0.693199	0.486615	0.330196	0	0	0	0	0	0	0	0	0	0	0	3.96235	1.29351	0	0	0	0	0	0	1.52198	1.52128	0	0	1.50261	0	0	0	0	0	0	0	0	0	0	0	12	2.5	0	0	0	0
687	hsa-miR-660-3p_R+1	ACCTCCTGTGTGCATGGATTAC	up	1.09116	0.125867	0.695758	17.3983	18.9844	13.9769	19.3618	35.4845	27.1987	6.69493	27.0844	0	12.0827	14.8175	21.7483	20.9665	28.3968	19.6614	26.3434	0	8.28432	22.7828	26.43	0	24.7322	24.3404	16.0718	21.7684	18.3652	22	11	52	30	7	59	0	17	21	13	55	86	38	41	0	5	29
688	hsa-miR-1-3p	TGGAATGTAAAGAAGTATGTAT	down	0.849323	-0.235615	0.699971	130.546	110.876	175.664	22.002	53.568	46.2378	79.861	11.706	0	64.3226	417.36	72.7733	164.301	222.717	107.62	19.9182	15.1439	91.9559	100.166	10.2416	92.6892	423.3	124.441	302.228	40.2715	238.581	276.5	12.5	78.5	51	83.5	25.5	0	90.5	591.5	43.5	431	674.5	208	31	4.5	55.5	127.5
689	hsa-let-7e-3p	CTATACGGCCTCCTAGCTTTCC	up	1.1061	0.145479	0.702351	30.5487	33.7899	26.6831	0	20.4719	15.4126	73.6442	66.1044	0	49.0415	33.163	46.8426	43.0765	31.0384	39.3228	33.4111	0	33.1373	31.4246	53.5208	0	40.7129	20.0809	50.9593	23.9452	40.0696	42	0	30	17	77	144	0	69	47	28	113	94	76	52	0	20	40
690	mmu-mir-6236-p3_1ss23GC	AAAATGGATGGCGCTGGAGCGTC	up	1.33908	0.421245	0.703282	20.2876	27.1667	64.1665	0	75.0635	82.956	8.12956	1.14765	0	8.88433	9.87835	15.0565	0.953021	59.7655	0	1.6063	26.9224	183.912	2.35684	0	0	3.23421	11.2575	0	1.3061	12.8557	101	0	110	91.5	8.5	2.5	0	12.5	14	9	2.5	181	0	2.5	8	111	3
691	hsa-miR-655-3p	ATAATACATGGTTAACCTCTTT	up	1.09219	0.127219	0.706928	58.5566	63.9548	103.556	51.0446	59.3684	59.8371	32.5182	96.4023	0	32.6943	71.2653	75.2827	80.8161	104.672	93.133	52.6867	30.2877	46.3922	28.2821	17.8403	0	82.1869	76.6724	134.454	56.5978	84.1462	163	29	87	66	34	210	0	46	101	45	212	317	180	82	9	28	36
692	hsa-miR-20a-5p	TAAAGTGCTTATAGTGCAGGTAG	down	0.914734	-0.128576	0.709558	6236.25	5704.5	11174.3	7058.24	9740.28	12739.9	1356.2	2416.48	2376.86	4866.48	3985.21	3595.17	3743.72	5401.23	8244.34	7391.56	4469.12	10030.7	2291.38	2881.53	1132.87	6819.23	12058.7	5932.06	7480.49	6103.05	17588.7	4010	14273.7	14052	1418	5264	23	6847	5648	2149	9820.67	16357.7	15934	11504	1328	6054	2916.67
693	PC-5p-1805_2177	CCGGCGCCCACCCCCGCGGGG	up	1.25592	0.328746	0.710758	321.997	404.403	130.239	22.002	290.018	399.368	510.728	63.8091	0	1651.42	379.258	813.053	251.026	341.918	50.4471	10.2803	314.656	2227.65	165.765	51.8689	226.574	247.702	134.481	64.2871	253.384	116.87	205	12.5	425	440.5	534	139	0	2323.5	537.5	486	658.5	1035.5	97.5	16	93.5	1344.5	211
694	hsa-miR-410-3p	AATATAACACAGATGGCCTGT	up	1.11774	0.160582	0.713415	21.7529	24.3141	39.3893	17.6016	24.5662	21.759	13.3899	46.3649	0	12.7934	3.52798	33.459	46.8886	32.029	16.557	25.0583	0	8.28432	25.1397	17.1795	0	16.7418	17.0383	65.4631	29.1696	40.4035	62	10	36	24	14	101	0	18	5	20	123	97	32	39	0	5	32
695	hsa-miR-32-3p_R-1	CAATTTAGTGTGTGTGATATT	up	1.10499	0.144035	0.713975	17.4152	19.2436	30.495	14.0813	50.4972	31.7318	0	10.0993	0	10.6612	20.4623	25.0942	11.055	26.7459	21.731	18.6331	16.8265	19.8824	10.9986	5.286	0	23.9712	32.2511	24.6957	15.6732	19.0331	48	8	74	35	0	22	0	15	29	15	29	81	42	29	5	12	14
696	bta-miR-199c_L-1R+1	ACAGTAGTCTGCACATTGGC	down	0.842327	-0.247548	0.714364	1.99618	1.68143	3.81187	0	4.09437	0	0	1.14765	0	1.77687	1.76399	0	1.14362	6.43882	2.06962	2.57008	0	0	0	0	0	4.18544	6.08511	4.31194	2.39452	2.33739	6	0	6	0	0	2.5	0	2.5	2.5	0	3	19.5	4	4	0	0	0
697	hsa-let-7d-5p	AGAGGTAGTAGGTTGCATAGTT	up	1.01851	0.0264549	0.71496	2886.12	2939.53	2701.19	2153.56	3389.63	3141.45	2842.95	3714.93	3203.6	2731.22	2594.3	2905.91	3107.23	2788.42	2524.55	2745.65	2520.61	2692.82	3283.67	2910.28	2883.66	3252.94	3150.41	3271.29	2579.99	2817.56	4251.75	1223.5	4967.25	3465	2972.5	8092.5	31	3842.75	3676.75	1737	8151	8444.75	4879.25	4273.25	749	1625.25	4179.75
698	hsa-miR-574-5p	TGAGTGTGTGTGTGTGAGTGTGT	down	0.938599	-0.0914197	0.718495	321.072	301.358	391.352	311.548	306.395	292.839	275.449	341.539	0	172.711	210.268	618.991	388.451	306.752	363.736	262.791	306.243	371.137	329.958	282.14	0	458.877	430.217	395.131	341.764	310.873	616	177	449	323	288	744	0	243	298	370	1019	929	703	409	91	224	420
699	cgr-mir-1285-p3_1ss2TC	CCACTGCACTCCAGCCTGGGCAAC	down	0.619626	-0.69053	0.720284	5.45384	3.37934	3.17656	0	9.55353	6.79967	0	0	0	0	0	4.18237	0	16.84	0	0	0	65.4461	0	0	0	0	0	0	0	0	5	0	14	7.5	0	0	0	0	0	2.5	0	51	0	0	0	39.5	0
700	hsa-miR-92a-1-5p	AGGTTGGGATCGGTTGCAATGCT	up	1.06767	0.0944703	0.720679	21.5819	23.0424	19.6947	21.1219	15.6951	22.6656	24.8669	26.1663	0	37.6696	20.4623	41.8237	25.541	20.8023	26.3877	25.0583	20.1918	28.1667	39.2807	18.501	0	15.9808	20.0809	17.6398	26.9928	20.7026	31	12	23	25	26	57	0	53	29	25	67	63	51	39	6	17	50
701	hsa-miR-374a-5p	TTATAATACAACCTGATAAGTG	up	1.06779	0.0946214	0.724755	4712.13	5031.54	7943.94	6862.87	6615.14	7899.41	1550.35	3201.47	2686.89	3038.44	6245.94	3349.24	4391.14	6593.68	5938.27	7031.11	2113.41	1946.81	2745.72	1565.98	4160.71	4425.92	6995.44	6655.29	5975.42	6991.48	12504	3899	9694	8713	1621	6974	26	4275	8852	2002	11519	19969	11477	10943	628	1175	3495
702	hsa-miR-576-3p_R+1	AAGATGTGGAAAAATTGGAATCC	up	1.12936	0.175506	0.730061	6.63033	7.48803	6.98843	0	12.9655	15.4126	0	9.18117	0	8.52896	10.5839	0	15.6295	10.5663	3.62184	12.2079	0	0	7.07053	0	0	6.84891	17.6468	11.3678	10.4488	10.3513	11	0	19	17	0	20	0	12	15	0	41	32	7	19	0	0	9
703	hsa-miR-380-3p_R-1	TATGTAATATGGTCCACATCT	up	1.1383	0.186876	0.730502	4.94735	5.63154	8.25906	10.561	4.09437	6.34636	5.73851	12.8536	0	0	4.93918	0	6.86175	7.9247	8.7959	7.06773	0	0	0	0	0	4.56594	4.86809	17.2478	9.14273	7.68001	13	6	6	7	6	28	0	0	7	0	18	24	17	11	0	0	0
704	hsa-miR-510-3p_L+2	TGATTGAAACCTCTAAGAGTGGA	down	0.593301	-0.753164	0.730594	0.267717	0.158837	0	0	0	0	0	0	0	0	0	0	1.90604	0	0	3.2126	0	0	0	0	0	0	0	0	0	0	0	0	0	0	0	0	0	0	0	0	5	0	0	5	0	0	0
705	hsa-miR-548e-5p	CAAAAGCAATCGCGGTTTTTGC	up	1.3174	0.397696	0.730595	0.693377	0.913456	4.44718	0	0	4.53312	0	0	0	0	0	0	0	1.98118	3.10443	3.2126	0	0	0	0	0	0	0	0	0	2.00348	7	0	0	5	0	0	0	0	0	0	0	6	6	5	0	0	0
706	cgr-miR-1260_R+4	ATCCCACCGCTGCCACCAAAAA	down	0.882544	-0.18026	0.733445	36.0897	31.8507	22.2359	8.8008	16.3775	28.1053	21.9976	8.26305	0	105.191	19.7567	105.396	18.6792	27.4063	37.7706	27.6284	0	26.5098	65.9916	28.4123	0	76.099	49.8979	32.5356	60.5161	27.7148	35	5	24	31	23	18	0	148	28	63	49	83	73	43	0	16	84
707	hsa-miR-545-5p	TCAGTAAATGTTTATTAGATGA	up	1.30709	0.386363	0.735356	0.891075	1.16472	0	0	6.14156	4.53312	0	0	0	0	0	0	0	3.30196	0	3.2126	0	0	0	0	0	0	4.86809	0	2.61221	0	0	0	9	5	0	0	0	0	0	0	0	10	0	5	0	0	0
708	hsa-mir-7108-p3_1ss10GA	CCCCGCCCCACCCCGCGC	down	0.748455	-0.418012	0.735758	2.28982	1.71383	0	0	0	0	0	0	0	14.9257	0	0	2.66846	2.97176	2.58703	0	0	0	4.71369	0	0	11.0343	0	0	9.14273	0	0	0	0	0	0	0	0	21	0	0	7	9	5	0	0	0	6
709	bta-miR-2478_L-1_1ss2TC	CATCCCACTTCTGACACCA	up	1.26495	0.339077	0.739003	0.5851	0.740121	1.90594	0	0	0	0	1.14765	0	3.19836	0	0	1.14362	1.48588	0	0	0	0	3.14246	0	0	3.04396	0	0	0	0.834783	3	0	0	0	0	2.5	0	4.5	0	0	3	4.5	0	0	0	0	4
710	hsa-miR-5010-3p_R+1	TTTTGTGTCTCCCATTCCCCAGT	up	1.10746	0.147256	0.739684	11.2755	12.4872	6.98843	10.561	8.87114	13.5993	37.3003	18.8214	0	16.3472	17.6399	0	14.1047	5.61333	4.13925	11.5654	0	9.94118	21.9972	22.4655	0	13.6978	9.12767	10.9759	14.3671	17.0296	11	6	13	15	39	41	0	23	25	0	37	17	8	18	0	6	28
711	pal-mir-9298-p3_1ss1CG	GTGCTGATTGTCACGTTCTGATT	down	0.897099	-0.156661	0.744018	47.7204	42.8099	80.0493	36.9634	38.8965	32.6384	55.4723	70.695	0	40.5126	12.7007	51.8614	48.0322	45.8972	73.989	19.2756	0	96.0981	165.765	30.3945	0	39.5715	37.7277	26.2636	50.5027	33.0574	126	21	57	36	58	154	0	57	18	31	126	139	143	30	0	58	211
712	hsa-miR-136-3p_L-1	ATCATCGTCTCAAATGAGTCT	down	0.925623	-0.111504	0.744177	229.407	212.344	388.811	190.097	141.256	123.301	88.9469	178.115	0	262.976	342.92	108.742	250.454	472.51	240.594	141.355	161.535	326.402	92.7025	81.933	102.988	454.691	251.924	286.548	333.056	279.152	612	108	207	136	93	388	0	370	486	65	657	1431	465	220	48	197	118
713	hsa-miR-548aa_R-3	AAAAACCACAATTACTTTTGCA	down	0.806138	-0.310901	0.744729	1.08067	0.87117	4.23541	0	0	3.9287	0	0.765097	0	0	0	0	1.52483	0	0	1.07087	0	0	0	0	0	0.887821	1.6227	3.91995	4.35368	1.11304	6.66667	0	0	4.33333	0	1.66667	0	0	0	0	4	0	0	1.66667	0	0	0
714	chi-miR-16b-5p	TAGCAGCACGTAAATATTGGGG	up	1.62072	0.696631	0.748165	0.0816656	0.132357	1.58828	0	0	0	0	0	0	0	0	0	0	0	0	0	0	0	0	0	0	0	0	0.979987	0	0	2.5	0	0	0	0	0	0	0	0	0	0	0	0	0	0	0	0
715	hsa-miR-548ae-5p	AAAAGTAATTGTGGTTTTTG	down	0.830476	-0.26799	0.748507	1.61185	1.3386	8.25906	0	2.27465	2.71987	0	0	0	0	1.76399	0	0	1.04562	1.46598	2.35591	5.04796	3.03758	0	0	0	0.380495	1.82553	3.72395	0.725613	0.779131	13	0	3.33333	3	0	0	0	0	2.5	0	0	3.16667	2.83333	3.66667	1.5	1.83333	0
716	efu-miR-9226_2ss4AG22GA	TCAGGTCCCTGTTCGGGCGCCA	up	1.12951	0.175696	0.749355	1027.97	1161.1	1301.12	850.157	1486.26	827.747	192.24	331.899	1343.44	3936.83	280.827	1788.38	348.806	1245.5	241.111	323.188	811.038	3313.73	2726.08	372.002	1462.43	758.326	538.532	477.45	791.499	520.237	2048	483	2178	913	201	723	13	5539	398	1069	915	3772	466	503	241	2000	3470
717	hsa-miR-23c_L+1R-1_1ss15TG	CATCACATTGCCAGGGATTACC	down	0.919296	-0.121398	0.7499	26.7551	24.5959	53.3662	19.9485	21.4954	21.3056	19.1284	39.7086	0	8.17359	11.2895	57.1591	20.077	23.4989	58.2944	27.4142	13.4612	0	21.4735	23.6769	51.494	27.3322	31.3383	19.7304	25.9769	20.8696	84	11.3333	31.5	23.5	20	86.5	0	11.5	16	34.1667	52.6667	71.1667	112.667	42.6667	4	0	27.3333
718	hsa-miR-548au-5p	AAAAGTAATTGCGGTTTTTGC	up	1.23141	0.300312	0.753648	0.49732	0.612406	0.714726	0	1.70599	0	0	3.21341	0	0	0	0	0.47651	1.23823	0.776109	2.40945	0	0	0	0	0	0	0.760639	0.685991	0	1.33565	1.125	0	2.5	0	0	7	0	0	0	0	1.25	3.75	1.5	3.75	0	0	0
719	hsa-miR-20a-3p_R+1	ACTGCATTATGAGCACTTAAAGT	up	1.10539	0.144559	0.758407	133.068	147.092	186.782	186.577	146.033	180.418	13.3899	33.9703	516.709	98.083	100.9	110.415	59.0873	132.739	320.792	213.959	90.8632	106.039	54.993	60.1283	0	165.135	201.417	91.3348	138.882	153.266	294	106	214	199	14	74	5	138	143	66	155	402	620	333	27	64	70
720	mmu-miR-3968_L-2_1ss14AT	AATCCCACTCCTGACACCA	up	1.08074	0.112023	0.758746	8.06529	8.71651	5.0825	5.28048	5.11796	6.79967	12.4334	14.0013	0	14.9257	8.11436	14.2201	8.38658	10.2361	5.43276	5.14017	16.8265	0	17.2835	9.58088	0	12.5563	6.38937	4.89993	8.48967	10.1844	8	3	7.5	7.5	13	30.5	0	21	11.5	8.5	22	31	10.5	8	5	0	22
721	hsa-miR-15a-3p_1ss22AT	CAGGCCATATTGTGCTGCCTCT	down	0.857994	-0.220961	0.759587	6.31883	5.42152	15.8828	0	5.45916	22.6656	0	0	0	4.97523	3.52798	0	0	12.5474	15.0048	0	0	13.2549	0	0	0	10.2734	13.3872	1.95997	13.9318	8.01392	25	0	8	25	0	0	0	7	5	0	0	38	29	0	0	8	0
722	hsa-miR-143-5p	GGTGCAGTGCTGCATCTCTGGT	up	1.08348	0.115677	0.760253	273.186	295.993	512.697	91.5283	232.014	139.62	412.216	131.75	0	254.447	675.256	416.564	276.376	409.443	237.489	72.6049	198.553	376.108	190.119	130.829	0	476.379	388.839	512.729	253.819	440.766	807	52	340	154	431	287	0	358	957	249	725	1240	459	113	59	227	242
723	hsa-miR-143-3p_R+1	TGAGATGAAGCACTGTAGCTCT	up	1.06607	0.0923086	0.761427	24085.8	25677.2	34836.7	9865.7	12500.1	10260.3	23052.6	14727.1	28109	22905.2	56900.7	22382.4	34775.3	37811.7	17889.3	10221.9	14672.7	26977.1	21409.6	12016.4	16601.7	39722.9	26277.9	42587.5	19662.1	40990.2	54834	5605	18318	11317	24103	32081	272	32227	80642	13379	91224	114513	34575	15909	4360	16282	27252
724	rno-miR-1843b-3p_R+1	TCTGATCGTTCCCCTCCATACA	up	1.07982	0.110795	0.767752	15.6903	16.9428	19.6947	0	17.7423	6.34636	39.2132	28.9207	0	19.1902	13.4063	18.4024	20.5852	19.8118	16.0396	14.778	0	9.94118	29.8534	28.4123	0	21.6882	16.4298	19.2077	15.2379	16.6957	31	0	26	7	41	63	0	27	19	11	54	60	31	23	0	6	38
725	hsa-miR-16-2-3p_L+1R-1	ACCAATATTACTGTGCTGCTTT	up	1.05785	0.0811304	0.768622	377.094	398.907	624.512	299.227	327.55	487.763	811.999	655.995	0	197.588	481.217	274.364	248.929	377.744	248.355	440.127	373.549	324.745	538.146	521.993	391.354	175.789	283.566	528.017	386.607	312.877	983	170	480	538	849	1429	0	278	682	164	653	1144	480	685	111	196	685
726	hsa-miR-10b-5p_R-1	TACCCTGTAGAACCGAATTTGT	down	0.951014	-0.0724622	0.771007	19346.2	18398.5	10740.6	23542.1	6715.45	11643.8	20426.2	14666.5	16948.1	17927.9	29644.9	14164.9	39451.4	14910.3	14006.7	27704.2	27255.6	8847.65	16636.6	21999	24037.4	13167.6	12128.8	23324.3	16435.8	26610.9	16906	13375	9841	12843	21357	31949	164	25224	42014	8467	103490	45156	27071	43118	8099	5340	21176.5
727	hsa-miR-379-3p_R-1	TATGTAACATGGTCCACTAAC	up	1.10868	0.148837	0.773276	9.36326	10.3808	15.8828	0	0	6.34636	9.56419	32.1341	0	4.97523	12.7007	10.0377	19.0604	13.8682	9.83071	11.5654	0	0	7.85615	9.25051	0	10.2734	7.30213	26.8516	15.2379	14.1913	25	0	0	7	10	70	0	7	18	6	50	42	19	18	0	0	10
728	hsa-miR-744-3p_R-1	CTGTTGCCACTAACCTCAACC	up	1.07426	0.103343	0.774816	10.2291	10.9888	10.165	10.561	10.2359	0	26.7797	19.2805	0	12.7934	9.87835	8.36474	12.5799	11.2267	11.3829	6.42521	16.8265	0	12.5698	13.8758	0	13.3173	8.51916	13.7198	11.7549	14.3583	16	6	15	0	28	42	0	18	14	5	33	34	22	10	5	0	16
729	hsa-miR-299-3p	TATGTGGGATGGTAAACCGCTT	down	0.918296	-0.122968	0.77615	26.3075	24.1581	45.7425	22.8821	11.6007	23.5722	0	28.4616	0	17.0579	35.2798	25.0942	34.3087	45.8972	38.8054	10.9229	0	34.7941	3.92807	7.26825	0	55.9327	29.2085	47.0394	35.7002	52.0905	72	13	17	26	0	62	0	24	50	15	90	139	75	17	0	21	5
730	hsa-miR-598-3p	TACGTCATCGTTGTCATCGTCA	up	1.08932	0.123425	0.777502	19.9419	21.723	40.0247	0	53.2268	35.3583	16.2591	11.9355	0	19.9009	9.87835	16.7295	19.0604	38.3027	46.0491	24.4158	0	14.9118	17.2835	11.8935	0	39.191	23.7319	28.6156	17.8501	15.36	63	0	78	39	17	26	0	28	14	10	50	116	89	38	0	9	22
731	hsa-miR-29c-3p_R-1	TAGCACCATTTGAAATCGGTT	down	0.917425	-0.124338	0.777716	1866.41	1712.29	4176.22	1455.21	3264.69	2941.09	262.776	908.132	981.747	784.901	731.645	954.417	799.934	3286.77	4444.34	1828.08	582.198	720.736	607.673	529.591	782.709	2189.78	3871.45	1674.63	2580.79	2584.99	6573.5	826.75	4784.17	3244	274.75	1978.25	9.5	1104.33	1036.92	570.5	2098.42	9954	8589.67	2845.17	173	435	773.5
732	hsa-miR-24-1-5p_L+1	GTGCCTACTGAGCTGATATCAGT	up	1.07308	0.101761	0.781595	213.124	228.7	597.193	371.394	281.829	270.174	29.649	111.551	0	215.356	157.348	205.773	174.593	329.536	486.361	168.34	181.726	256.814	89.5601	98.4518	164.781	256.834	266.528	149.742	234.663	203.687	940	211	413	298	31	243	0	303	223	123	458	998	940	262	54	155	114
733	pal-miR-9226-5p_L-2	AAGTCCCTGTTCGGGCGCCA	up	1.16778	0.223772	0.78224	1.39241	1.62604	2.54125	0	2.04719	2.26656	0	0	0	2.48761	0	7.52827	0	2.64157	1.81092	0	0	4.14216	5.89211	0	0	1.33173	1.52128	1.17598	0	0.834783	4	0	3	2.5	0	0	0	3.5	0	4.5	0	8	3.5	0	0	2.5	7.5
734	hsa-miR-548d-3p	CAAAAACCACAGTTTCTTTTGC	down	0.870355	-0.200324	0.782741	1.67658	1.45922	1.90594	4.4004	0	0	0	1.37718	0	0	5.64477	4.18237	0	0	2.32833	1.92756	0	0	3.14246	0	0	0	5.17234	2.54797	2.82989	2.17044	3	2.5	0	0	0	3	0	0	8	2.5	0	0	4.5	3	0	0	4
735	hsa-miR-346	TGTCTGCCCGCATGCCTGCCTCT	up	1.1397	0.188653	0.789643	2.57198	2.93128	0	0	0	0	7.65135	6.88588	0	0	5.64477	10.0377	4.95571	0	0	3.2126	0	0	0	3.9645	0	6.46841	6.08511	3.13596	5.65978	2.33739	0	0	0	0	8	15	0	0	8	6	13	0	0	5	0	0	0
736	hsa-miR-381-5p_R+1	AGCGAGGTTGCCCTTTGTATATT	down	0.87991	-0.184572	0.789978	4.44148	3.90811	4.44718	8.8008	9.55353	7.25299	0	0	0	0	0	0	4.95571	11.8871	8.27849	5.78269	0	0	0	0	0	8.75138	8.51916	15.2878	0	6.67827	7	5	14	8	0	0	0	0	0	0	13	36	16	9	0	0	0
737	ssc-mir-4332-p5_1ss11CA	CGCCGGGCGCATTTCCACC	down	0.745974	-0.422802	0.79018	17.7554	13.2451	9.84734	0	22.519	24.0255	28.2144	1.14765	0	18.4794	9.87835	19.2389	0	25.5902	0	0	0	196.338	0	3.30375	0	1.90247	0	0	0	11.52	15.5	0	33	26.5	29.5	2.5	0	26	14	11.5	0	77.5	0	0	0	118.5	0
738	hsa-miR-23b-3p_R+1	ATCACATTGCCAGGGATTACCACT	up	1.03271	0.0464379	0.792016	33057.4	34138.8	38939.2	35222.3	21745.2	24959.8	44511.7	39937.9	41336.7	22975.2	24792.9	46279.9	39991.7	28973.1	38755.9	34805.1	18270.2	12965.8	40950.8	46268.9	51504.3	28109.7	31564.4	28657.9	34324	30512	61291.5	20010.8	31866	27530.5	46540	86999.5	400	32325.5	35137.5	27663.7	104908	87745.2	74904.2	54169.7	5429	7825.5	52125.8
739	hsa-miR-33a-3p_R-1	CAATGTTTCCACAGTGCATCA	up	1.06846	0.0955299	0.793121	40.9825	43.788	80.0493	36.9634	68.9219	43.5179	11.477	48.2011	0	38.3803	53.6253	45.1696	27.8282	71.3223	70.3672	46.904	0	18.2255	31.4246	19.1618	0	73.4355	81.5405	38.4155	63.5637	48.7514	126	21	101	48	12	105	0	54	76	27	73	216	136	73	0	11	40
740	hsa-miR-296-3p	GAGGGTTGGGTGGAGGCTCTCC	up	1.29977	0.37826	0.795818	0.494296	0.642473	3.17656	0	0	4.53312	0	0	0	0	0	0	0	0	0	0	0	0	3.92807	0	0	0	0	0	0	2.00348	5	0	0	5	0	0	0	0	0	0	0	0	0	0	0	0	5
741	PC-3p-1501_2844	TCGACTCCCGGTATGGGAACCA	up	1.09155	0.126379	0.799742	151.343	165.199	222.995	121.451	180.152	390.755	123.378	43.6106	0	175.554	74.7932	431.621	85.0094	133.069	146.943	66.1797	60.5755	465.579	355.098	67.3965	0	176.93	164.907	63.8951	154.12	94.4975	351	69	264	431	129	95	0	247	106	258	223	403	284	103	18	281	452
742	hsa-miR-190a-5p_R+1	TGATATGTTTGATATATTAGGTT	up	1.13309	0.180267	0.80031	180.039	204.001	985.369	218.26	238.156	432.459	11.477	11.4765	0	115.852	69.8541	31.786	99.8766	233.449	302.682	165.77	0	109.353	27.4965	11.8935	0	242.375	561.047	252.053	198.963	288.835	1551	124	349	477	12	25	0	163	99	19	262	707	585	258	0	66	35
743	hsa-miR-126-5p	CATTATTACTTTTGGTACGCG	up	1.04004	0.0566405	0.801849	4926.59	5123.86	7248.91	3972.68	5301.53	4637.38	1987.44	3425.03	4547.04	5635.51	6022.97	6163.14	3853.25	8691.42	5887.04	4093.5	3274.44	5810.62	2807	1101.47	5005.22	6724.48	7920.38	6353.84	3426.78	6714.33	11410	2257	7769	5115	2078	7461	44	7929	8536	3684	10108	26322	11378	6371	973	3507	3573
744	hsa-miR-203b-3p_R-1	TTGAACTGTTAAGAACCACTGG	down	0.90909	-0.137505	0.806001	6.24561	5.67782	17.1534	0	3.41198	0	0	7.34493	0	3.55373	14.8175	0	15.2483	6.60392	8.27849	7.71025	0	0	5.4993	8.58976	0	4.18544	9.73618	7.8399	11.7549	11.3531	27	0	5	0	0	16	0	5	21	0	40	20	16	12	0	0	7
745	hsa-miR-377-5p	AGAGGTTGCCCTTGGTGAATTC	up	1.11161	0.152649	0.806317	6.52814	7.25674	5.0825	0	0	6.34636	15.3027	21.5757	0	4.26448	5.64477	0	18.298	10.5663	0	3.2126	0	19.8824	5.4993	0	0	6.08792	4.25958	11.3678	15.6732	12.3548	8	0	0	7	16	47	0	6	8	0	48	32	0	5	0	12	7
746	hsa-miR-210-3p	CTGTGCGTGTGACAGCGGCTGA	down	0.950401	-0.0733921	0.807503	1185.29	1126.5	1642.28	1402.85	2449.8	1538.54	366.308	1054.46	0	639.672	642.093	1017.15	1091.4	1673.43	1307.48	1252.92	1214.87	702.51	941.166	1232.3	185.378	1282.27	2138.31	884.34	1608.68	1473.23	2585	797	3590	1697	383	2297	0	900	910	608	2863	5068	2527	1950	361	424	1198
747	hsa-miR-136-5p_R-1	ACTCCATTTGTTTTGATGATGG	up	1.12098	0.164759	0.811115	82.9886	93.0285	402.152	82.7275	208.813	155.939	0	11.0174	0	21.3224	38.8078	28.4401	32.4027	134.72	146.943	26.9859	26.9224	129.235	3.92807	7.929	0	147.632	268.962	68.5991	113.631	55.0957	633	47	306	172	0	24	0	30	55	17	85	408	284	42	8	78	5
748	hsa-miR-29a-5p_R+1	ACTGATTTCTTTTGGTGTTCAGA	up	1.09085	0.125459	0.812815	60.9505	66.4881	141.675	105.61	167.187	117.861	7.65135	30.7569	0	14.9257	19.7567	45.1696	41.9329	105.332	95.7201	77.745	0	19.8824	8.64176	11.8935	0	87.1333	181.945	58.0152	79.237	111.193	223	60	245	130	8	67	0	21	28	27	110	319	185	121	0	12	11
749	hsa-miR-7977_1ss6AG	TTCCCGGCCAACGCACCA	up	1.10227	0.140474	0.814519	178.29	196.523	188.052	218.26	210.178	106.075	148.245	106.042	0	375.274	88.1996	572.148	69.7611	276.044	96.7549	75.175	70.6714	225.333	830.395	88.5406	247.171	193.672	76.0639	57.2312	66.6113	111.861	296	124	308	117	155	231	0	528	125	342	183	836	187	117	21	136	1057
750	mmu-mir-3968-p3_1ss11AT	ATCCCACTCCTGACACCAT	up	1.07155	0.0996967	0.815077	31.1712	33.4015	27.0008	22.8821	27.637	30.3719	58.3415	36.0361	0	50.463	24.3431	64.4085	22.6819	36.6517	20.4375	20.8819	65.6234	13.2549	102.523	31.716	0	35.0055	16.1255	18.8157	23.2922	26.3792	42.5	13	40.5	33.5	61	78.5	0	71	34.5	38.5	59.5	111	39.5	32.5	19.5	8	130.5
751	hsa-miR-619-5p_L-3_1ss16AG	GGGATTACAGGCGTGAGCC	down	0.714464	-0.485066	0.818653	0.267717	0.191274	0	0	0	0	0	2.29529	0	0	0	0	0	0	0	3.2126	0	0	0	0	0	0	0	0	0	0	0	0	0	0	0	5	0	0	0	0	0	0	0	5	0	0	0
752	ssc-mir-4332-p5_1ss12CA	CCGCCGGGCGCATTTCCACC	down	0.781441	-0.355792	0.819534	18.527	14.4778	10.165	0	19.4483	20.8523	33.4747	0	0	22.3885	7.40876	30.1131	0	29.8827	0	0	0	204.623	0	0	0	1.90247	1.52128	0	1.08842	13.1896	16	0	28.5	23	35	0	0	31.5	10.5	18	0	90.5	0	0	0	123.5	0
753	hsa-miR-551a	GCGACCCACTCTTGGTTTCCA	down	0.802951	-0.316616	0.822135	0.512366	0.411405	0	0	0	0	0	2.29529	0	0	0	0	0	2.64157	3.10443	0	0	0	0	0	0	3.04396	0	0	0	0	0	0	0	0	0	5	0	0	0	0	0	8	6	0	0	0	0
754	ocu-miR-146b-5p_R-1_1ss23GA	TGAGAACTGAATTCCATAGGCCA	down	0.71947	-0.474994	0.82218	0.267717	0.192614	0	0	0	0	0	0	0	0	0	0	0	2.31137	0	3.2126	0	0	0	0	0	0	0	0	0	0	0	0	0	0	0	0	0	0	0	0	0	7	0	5	0	0	0
755	hsa-miR-19b-3p	TGTGCAAATCCATGCAAAACTGA	down	0.924722	-0.112909	0.823361	10454	9667.01	19277	33161.1	10068.4	17956.6	1499.66	2223.45	4908.74	2795.01	4077.64	7072.11	5123.69	7840.72	20238.4	27542.6	9961.3	2375.94	2866.71	2726.26	5437.76	6216.14	14173.9	9812.8	12229	11866.7	30342.5	18839.8	14754.5	19806	1568	4843.5	47.5	3932.5	5779	4227.33	13440.7	23745.7	39115.2	42866.5	2960	1434	3649
756	hsa-miR-548b-3p	CAAGAACCTCAGTTGCTTTTGT	up	1.11924	0.162524	0.824156	1.48928	1.66687	3.81187	0	0	6.34636	0	3.21341	0	0	0	0	2.66846	3.96235	2.58703	3.2126	0	0	0	0	0	0	3.04256	2.74396	2.61221	3.67305	6	0	0	7	0	7	0	0	0	0	7	12	5	5	0	0	0
757	hsa-miR-30e-5p_R+2	TGTAAACATCCTTGACTGGAAGCT	down	0.959207	-0.0600853	0.825581	11080	10628	17004.1	13736.3	14876.2	18313.8	3509.1	4567.63	6510.53	11133.1	12151.1	4113.78	8454.25	13166.1	14639.5	8037.3	17523.1	14268.9	4543.99	4907.39	7373.94	11229.9	14505.4	6679	18480.9	10770.4	26765	7804	21800	20200	3669	9950	63	15664	17221	2459	22177.5	39873.5	28294	12509	5207	8612	5784
758	hsa-miR-455-5p	TATGTGCCTTTGGACTACATCG	down	0.950819	-0.0727578	0.82605	347.239	330.161	598.464	327.39	596.413	383.502	122.422	152.407	0	383.803	203.212	279.382	263.796	651.146	672.628	288.492	201.918	222.02	206.617	251.085	144.183	460.779	497.762	294.78	600.372	326.233	942	186	874	423	128	332	0	540	288	167	692	1972	1300	449	60	134	263
759	cja-miR-9933_L-2	CTATCACCCATGACTGATGGCT	up	1.09968	0.137085	0.831891	13.8437	15.2237	29.2244	4.4004	9.21233	4.98643	15.3027	18.3623	0	21.6778	4.93918	50.1885	12.0081	12.3823	38.0293	6.42521	0	0	58.1355	3.9645	0	18.454	11.866	11.7598	9.14273	8.34783	46	2.5	13.5	5.5	16	40	0	30.5	7	30	31.5	37.5	73.5	10	0	0	74
760	bta-miR-339a_R+1_1ss22CA	TCCCTGTCCTCCAGGAGCTCAAT	up	1.06518	0.0910984	0.835439	6.15831	6.55972	6.98843	0	5.45916	6.79967	17.6937	6.42682	0	7.81821	3.17518	4.18237	10.102	10.071	5.43276	5.14017	0	4.14216	14.5339	13.8758	0	7.03915	2.7383	6.46791	7.18357	7.34609	11	0	8	7.5	18.5	14	0	11	4.5	2.5	26.5	30.5	10.5	8	0	2.5	18.5
761	hsa-miR-708-5p	AAGGAGCTTACAATCTAGCTGGG	down	0.967816	-0.0471956	0.839999	1000.86	968.648	983.463	901.202	1377.07	1478.7	356.744	1058.13	0	1340.47	1169.17	844.839	1167.64	946.341	1266.09	747.252	1541.31	1264.19	555.43	1086.93	473.745	1201.6	1148.26	626.408	1278.68	820.425	1548	512	2018	1631	373	2305	0	1886	1657	505	3063	2866	2447	1163	458	763	707
762	hsa-miR-376b-3p_R-1	ATCATAGAGGAAAATCCATGT	up	1.08438	0.116871	0.846061	9.71505	10.5348	22.2359	29.9227	21.8366	16.3192	0	3.21341	0	0	10.5839	0	8.76779	13.538	12.9351	5.14017	0	0	0	0	0	24.3517	21.2979	24.3037	12.1903	16.3618	35	17	32	18	0	7	0	0	15	0	23	41	25	8	0	0	0
763	mdo-miR-141-3p	TAACACTGTCTGGTAAAGATGC	down	0.916557	-0.125703	0.846122	10.4888	9.61359	28.589	10.561	25.2486	24.4788	0	0	0	0	4.23358	0	3.43087	18.8212	28.9747	12.8504	0	13.2549	0	0	0	11.4148	20.0809	7.05591	26.5574	5.67653	45	6	37	27	0	0	0	0	6	0	9	57	56	20	0	8	0
764	hsa-miR-27a-5p	AGGGCTTAGCTGCTTGTGAGCA	up	1.03613	0.05121	0.850822	180.947	187.486	160.734	151.374	177.423	165.912	132.942	220.807	0	393.754	181.338	230.867	158.964	275.714	183.162	154.848	212.014	248.53	137.483	197.564	0	165.896	253.749	194.037	289.52	134.567	253	86	260	183	139	481	0	554	257	138	417	835	354	241	63	150	175
765	hsa-miR-153-5p_L+1	GTCATTTTTGTGATGTTGCAGCT	down	0.798465	-0.324699	0.852126	0.397833	0.317656	3.81187	0	0	0	0	0	0	0	0	0	0	0	3.10443	0	0	0	0	0	0	0	0	0	0	1.66957	6	0	0	0	0	0	0	0	0	0	0	0	6	0	0	0	0
766	hsa-mir-548ax-p3	CAAAAACCGTAATTACTTTTGT	down	0.878017	-0.187679	0.853545	0.747632	0.656434	3.17656	0	0	0	0	0	0	0	0	0	3.04967	1.65098	0	0	0	0	0	0	0	1.90247	0	2.35197	3.04758	1.66957	5	0	0	0	0	0	0	0	0	0	8	5	0	0	0	0	0
767	hsa-miR-376a-5p_R-1	GTAGATTCTCCTTCTATGAGT	down	0.92588	-0.111102	0.854081	21.0669	19.5054	57.8134	8.8008	35.4845	33.5451	0	20.6576	0	0	0	11.7106	24.7785	41.2745	26.9051	15.4205	0	0	6.28492	0	0	25.8736	38.9447	69.7751	37.877	31.7218	91	5	52	37	0	45	0	0	0	7	65	125	52	24	0	0	8
768	hsa-miR-548bc_R+1	AAAAACTGTGATTACTTTTGCA	up	1.19305	0.254656	0.856066	0.855146	1.02023	3.17656	0	0	9.06623	0	0	0	0	0	0	0	0	0.369576	4.49765	0	0	0	0	0	0	3.04256	2.35197	0	0	5	0	0	10	0	0	0	0	0	0	0	0	0.714286	7	0	0	0
769	bta-miR-2478_L-1_1ss2TG	GATCCCACTTCTGACACCA	up	1.10341	0.141965	0.85835	5.38605	5.943	3.49422	0	4.43557	6.34636	3.82567	2.06576	0	16.7025	4.23358	25.0942	0	5.11804	0	1.92756	13.4612	6.62746	26.3181	1.98225	0	4.94643	0	2.74396	4.78905	1.83652	5.5	0	6.5	7	4	4.5	0	23.5	6	15	0	15.5	0	3	4	4	33.5
770	hsa-miR-381-3p	TATACAAGGGCAAGCTCTCTGT	up	1.04194	0.0592687	0.860406	178.404	185.885	218.547	96.8088	162.41	122.394	63.1236	145.522	516.709	239.522	74.7932	137.182	226.438	227.175	142.804	73.8899	104.324	288.294	98.2018	88.5406	226.574	290.698	176.468	289.684	193.739	167.625	344	55	238	135	66	317	5	337	106	82	594	688	276	115	31	174	125
771	hsa-miR-539-3p	ATCATACAAGGACAATTTCTTT	down	0.947524	-0.0777654	0.867932	14.2356	13.4885	26.6831	8.8008	19.7895	14.506	0	5.5087	0	6.39672	24.6959	11.7106	13.7235	30.0478	17.0744	19.2756	0	14.9118	0	0	0	14.0783	23.1234	22.7357	30.9111	28.7166	42	5	29	16	0	12	0	9	35	7	36	91	33	30	0	9	0
772	hsa-miR-627-5p	GTGAGTCTCTAAGAAAAGAGGA	down	0.939811	-0.089557	0.868777	9.9215	9.32434	13.3416	0	27.2958	20.8523	0	11.9355	0	9.95045	4.23358	13.3836	4.95571	5.94353	24.8355	4.49765	16.8265	0	0	3.30375	0	18.2637	20.6894	8.62388	15.6732	6.34435	21	0	40	23	0	26	0	14	6	8	13	18	48	7	5	0	0
773	hsa-miR-140-5p	CAGTGGTTTTACCCTATGGTAG	up	1.03557	0.050423	0.874877	839.98	869.857	1064.15	1100.1	1334.08	1588.4	247.712	485.684	0	851.475	1066.86	1105.82	659.871	934.124	1266.09	923.945	632.677	921.216	295.391	329.054	0	1118.27	1626.55	909.428	791.934	1265.2	1675	625	1955	1752	259	1058	0	1198	1512	661	1731	2829	2447	1438	188	556	376
774	hsa-miR-299-5p	TGGTTTACCGTCCCACATACAT	down	0.961892	-0.0560535	0.875113	52.8389	50.8253	57.1781	36.9634	36.1669	34.4517	43.0388	66.1044	0	34.8266	54.3309	117.106	81.1974	48.5388	64.6757	55.2568	0	19.8824	46.3513	51.5385	0	63.9231	62.6766	110.543	71.4003	87.8192	90	21	53	38	45	144	0	49	77	70	213	147	125	86	0	12	59
775	hsa-miR-494-3p_R+1	TGAAACATACACGGGAAACCTCT	down	0.958934	-0.0604967	0.875537	115.303	110.568	117.533	102.089	52.5444	82.5027	100.424	201.068	0	51.1738	86.0828	165.622	261.128	106.653	103.481	174.123	94.2285	29.8235	68.3485	79.9508	0	87.1333	132.047	279.884	195.045	139.576	185	58	77	91	105	438	0	72	122	99	685	323	200	271	28	18	87
776	hsa-miR-324-3p_L-3R+1	ACTGCCCCAGGTGCTGCTGGT	up	1.03249	0.0461311	0.876246	91.5483	94.5229	92.1202	63.3658	87.3466	112.421	79.3828	132.209	0	169.158	64.9149	153.911	85.0094	94.436	70.3672	70.0348	26.9224	104.382	68.3485	79.29	205.976	162.091	90.0597	71.343	80.9784	68.7862	145	36	128	124	83	288	0	238	92	92	223	286	136	109	8	63	87
777	hsa-miR-369-3p	AATAATACATGGTTGATCTTT	up	1.03675	0.0520739	0.877985	111.952	116.066	195.676	103.849	183.564	135.993	33.4747	98.6976	0	47.62	182.75	133.836	81.1974	196.136	122.108	113.726	33.653	102.726	39.2807	25.7693	123.586	112.626	185.596	241.861	90.5565	151.931	308	59	269	150	35	215	0	67	259	80	213	594	236	177	10	62	50
778	mmu-miR-551b-3p_R+1	GCGACCCATACTTGGTTTCAGT	up	1.07803	0.108394	0.879553	3.16233	3.40908	0	12.3211	5.45916	8.15961	0	4.13153	0	0	4.23358	0	0	6.60392	7.24368	0	0	0	0	0	0	9.51237	8.51916	2.74396	3.91831	6.01044	0	7	8	9	0	9	0	0	6	0	0	20	14	0	0	0	0
779	hsa-miR-548av-5p_R+4	AAAAGTACTTGCGGATTTTGCT	down	0.961806	-0.0561816	0.883873	12.3797	11.9068	13.3416	17.6016	8.87114	10.8795	20.0848	8.72211	0	12.7934	16.2287	8.36474	19.0604	6.93411	15.5222	23.1308	33.653	0	12.5698	5.94675	0	7.99039	9.12767	10.5839	15.6732	14.3583	21	10	13	12	21	19	0	18	23	5	50	21	30	36	10	0	16
780	hsa-miR-510-5p	TACTCAGGAGAGTGGCAATCAC	up	1.07667	0.106575	0.890793	3.6073	3.88387	4.44718	0	0	9.97286	9.56419	2.29529	0	3.55373	0	0	16.7732	0	0	4.49765	0	0	4.71369	11.2328	0	0	9.73618	0	6.09515	7.01218	7	0	0	11	10	5	0	5	0	0	44	0	0	7	0	0	6
781	hsa-miR-579-3p	TTCATTTGGTATAAACCGCGATT	down	0.94976	-0.0743654	0.891782	4.87896	4.63384	15.2475	0	5.45916	9.97286	0	3.21341	0	5.68597	3.52798	0	4.5745	7.9247	9.3133	10.9229	0	8.28432	0	0	0	7.6099	5.4766	4.70394	5.22441	7.01218	24	0	8	11	0	7	0	8	5	0	12	24	18	17	0	5	0
782	hsa-miR-193a-3p	AACTGGCCTACAAAGTCCCAGT	up	1.05392	0.0757714	0.893304	397.422	418.852	551.451	1633.43	595.048	409.794	43.9953	153.785	0	236.679	153.82	460.061	115.887	672.279	615.195	370.092	63.9408	125.922	184.619	173.777	0	762.892	1027.17	265.38	643.474	536.599	868	928	872	452	46	335	0	333	218	275	304	2036	1189	576	19	76	235
783	mmu-miR-1839-3p_R-2	AGACCTACTTATCTACCAACA	up	1.0361	0.0511661	0.8934	30.9003	32.0159	50.825	0	21.8366	35.3583	54.5159	59.6776	0	25.5869	14.8175	30.1131	36.9772	54.4823	48.1187	27.6284	0	0	51.0649	48.2348	0	39.191	39.5532	34.1035	44.8429	38.0661	80	0	32	39	57	130	0	36	21	18	97	165	93	43	0	0	65
784	hsa-miR-769-5p	TGAGACCTCTGGGTTCTGAGCT	down	0.971538	-0.0416576	0.894159	423.882	411.818	567.969	133.772	249.757	349.05	610.195	312.619	0	614.796	526.375	346.3	834.084	396.895	261.807	239.018	898.536	478.834	583.712	547.762	288.366	367.558	257.4	213.245	623.447	326.901	894	76	366	385	638	681	0	865	746	207	2188	1202	506	372	267	289	743
785	hsa-miR-324-5p_R+1	CGCATCCCCTAGGGCATTGGTGT	up	1.02563	0.0365081	0.89453	177.948	182.509	258.572	135.532	191.071	245.695	136.768	160.211	0	204.695	244.136	260.98	176.118	176.325	299.578	106.658	286.051	225.333	125.698	122.9	0	284.991	234.885	97.6067	203.752	147.924	407	77	280	271	143	349	0	288	346	156	462	534	579	166	85	136	160
786	hsa-miR-204-5p	TTCCCTTTGTCATCCTATGCCT	down	0.930984	-0.103171	0.895475	262.642	244.515	141.675	267.544	94.8529	213.963	149.201	293.568	0	245.918	536.253	172.314	450.398	368.499	426.084	10.2803	16.8265	79.5295	80.1327	156.598	1627.21	209.272	179.815	102.703	77.9308	185.322	223	152	139	236	156	639.5	0	346	760	103	1181.5	1116	823.5	16	5	48	102
787	hsa-miR-331-3p_R+1	GCCCCTGGGCCTATCCTAGAAT	up	1.03036	0.0431539	0.895568	579.102	596.686	376.105	422.438	519.303	459.658	758.44	480.175	0	1587.81	500.268	876.625	678.169	501.237	369.428	328.328	636.042	1101.81	619.064	564.942	1050.48	620.587	394.315	407.283	471.939	385.002	592	240	761	507	793	1046	0	2234	709	524	1779	1518	714	511	189	665	788
788	hsa-miR-29c-5p_R-1	TGACCGATTTCTCCTGGTGTT	down	0.978978	-0.0306515	0.896878	190.929	186.915	256.666	225.301	215.637	248.415	115.727	162.048	0	202.563	204.623	214.137	152.864	245.005	285.608	210.747	164.9	160.716	161.837	134.132	0	221.448	260.443	176.79	262.091	252.439	404	128	316	274	121	353	0	285	290	128	401	742	552	328	49	97	206
789	hsa-miR-137-3p	TTATTGCTTAAGAATACGCGTAG	down	0.921854	-0.11739	0.897808	22.224	20.4873	125.792	0	7.50635	0	0	2.29529	0	4.26448	19.7567	0	47.2698	38.9631	96.2375	34.6961	0	0	0	0	0	35.0055	28.6	21.9517	14.8025	35.3948	198	0	11	0	0	5	0	6	28	0	124	118	186	54	0	0	0
790	hsa-miR-376a-3p_1ss6AG	ATCATGGAGGAAAATCCACGT	up	1.03923	0.0555114	0.898282	65.3514	67.915	176.934	67.7662	79.8402	82.0494	12.9117	61.2843	0	17.4133	52.5669	86.9933	79.4819	97.738	120.297	65.5371	10.0959	13.2549	14.5339	22.4655	0	113.958	137.219	93.2948	93.3864	100.174	278.5	38.5	117	90.5	13.5	133.5	0	24.5	74.5	52	208.5	296	232.5	102	3	8	18.5
791	hsa-miR-377-3p	ATCACACAAAGGCAACTTTTGT	up	1.03724	0.0527548	0.89968	244.82	253.938	720.444	415.398	221.096	276.52	45.9081	143.685	0	100.215	161.582	419.91	241.686	300.808	492.57	431.774	164.9	86.1569	55.7786	36.3413	288.366	173.506	251.924	413.946	237.711	304.863	1134	236	324	305	48	313	0	141	229	251	634	911	952	672	49	52	71
792	eca-mir-1543-p3_1ss1GA	ATCCTAGTCTGGGTGCAAACAATT	down	0.855597	-0.224996	0.903804	0.720147	0.616156	5.0825	0	0	0	0	0	0	0	0	0	0	2.31137	0	0	0	0	8.64176	0	0	0	0	0	0	0	8	0	0	0	0	0	0	0	0	0	0	7	0	0	0	0	11
793	hsa-miR-483-5p	AAGACGGGAGGAAAGAAGGGAG	up	1.12352	0.168021	0.9053	0.480658	0.540027	3.81187	0	0	0	0	0	0	0	0	0	2.66846	0	3.10443	0	0	0	0	0	0	2.66346	0	0	0	0	6	0	0	0	0	0	0	0	0	0	7	0	6	0	0	0	0
794	hsa-miR-5683	TACAGATGCAGATTCTCTGACTTC	down	0.871776	-0.19797	0.908047	3.17006	2.76359	0	0	0	0	0	0	0	0	33.163	0	0	0	0	3.2126	0	0	3.92807	0	0	0	25.5575	0	0	5.34261	0	0	0	0	0	0	0	0	47	0	0	0	0	5	0	0	5
795	hsa-miR-665_R+2	ACCAGGAGGCTGAGGCCCCTCA	up	1.05507	0.0773369	0.909975	4.96453	5.23792	3.81187	10.561	12.2831	4.53312	0	0	0	7.81821	7.05597	0	4.5745	12.2172	6.72628	0	0	18.2255	0	0	0	18.2637	7.91065	1.95997	3.48294	3.00522	6	6	18	5	0	0	0	11	10	0	12	37	13	0	0	11	0
796	hsa-miR-452-5p	AACTGTTTGCAGAGGAAACTGA	up	1.02276	0.0324624	0.912212	457.234	467.639	628.959	697.023	476.994	595.651	197.022	346.589	0	469.093	402.19	478.463	845.52	474.161	540.172	591.119	986.034	347.941	297.748	348.215	0	456.594	503.847	372.003	620.399	422.734	990	396	699	657	206	755	0	660	570	286	2218	1436	1044	920	293	210	379
797	hsa-miR-376c-3p	AACATAGAGGAAATTCCACGT	down	0.973181	-0.0392204	0.912414	273.977	266.629	560.98	383.715	240.885	253.855	65.0365	219.43	0	191.902	242.725	352.992	374.346	313.686	411.338	197.896	134.612	137.52	76.2046	56.1638	144.183	595.474	464.294	410.027	296.05	363.966	883	218	353	280	68	478	0	270	344	211	982	950	795	308	40	83	97
798	hsa-miR-139-3p	TGGAGACGCGGCCCTGTTGGAGT	down	0.968123	-0.0467376	0.914274	20.6781	20.0189	12.7062	0	0	9.06623	24.8669	23.871	0	58.2812	29.6351	26.7672	31.2591	23.7741	21.731	22.4882	0	23.1961	14.9267	13.215	0	33.864	36.5107	18.8157	26.9928	36.3966	20	0	0	10	26	52	0	82	42	16	82	72	42	35	0	14	19
799	bta-mir-2904-2-p3	TTGGCCTCGGATAGCCGGTCCCCCGC	up	1.08099	0.112355	0.915603	246.739	266.722	161.369	0	276.37	226.656	685.752	33.9703	0	404.415	162.993	809.707	36.596	402.839	6.20887	35.3387	100.959	2085.99	278.893	114.971	0	47.5618	46.2468	14.8958	56.1625	173.635	254	0	405	250	717	74	0	569	231	484	96	1220	12	55	30	1259	355
800	hsa-miR-4454_L-2	ATCCGAGTCACGGCACCA	up	1.06333	0.0885902	0.916651	243.107	258.503	310.032	248.183	268.181	186.764	249.625	180.41	0	429.291	100.9	630.702	118.556	379.395	65.1931	71.9624	171.631	134.206	1735.42	74.004	123.586	148.393	46.8554	83.8869	121.903	140.244	488	141	393	206	261	393	0	604	143	377	311	1149	126	112	51	81	2209
801	hsa-miR-27b-3p	TTCACAGTGGCTAAGTTCTGC	down	0.990447	-0.0138488	0.923023	42038.3	41636.7	49425.3	41035.2	32430.9	30243.4	24413.7	31792.7	61643.4	54243.6	63351.8	31978.4	36925.5	42156.4	43677.3	35525.4	41747.7	43997.2	36545.9	35556.2	39382.6	51034.7	43692.4	37620.1	54659.6	41020.4	77796.8	23313.3	47525.2	33358.3	25526.2	69256.3	596.5	76319.2	89784.7	19115	96864.3	127671	84416	55290.7	12405.3	26554.5	46518.8
802	hsa-miR-570-3p	CGAAAACAGCAATTACCTTTGC	up	1.03874	0.0548404	0.9247	7.46439	7.75359	21.6006	14.0813	4.77677	5.43974	0	8.26305	0	3.55373	14.1119	0	12.9611	8.2549	24.3181	10.2803	0	0	4.71369	0	0	7.2294	19.4724	3.52795	10.0135	10.0174	34	8	7	6	0	18	0	5	20	0	34	25	47	16	0	0	6
803	dno-miR-134-5p_R+1_1ss22CA	TGTGACTGGTTGACCAGAGGGAT	up	1.05752	0.0806854	0.926264	1.12983	1.19482	3.17656	0	0	0	5.73851	2.75435	0	0	0	0	2.66846	0	0	0	0	0	0	0	0	2.66346	3.65107	1.95997	2.61221	2.67131	5	0	0	0	6	6	0	0	0	0	7	0	0	0	0	0	0
804	hsa-miR-532-5p	CATGCCTTGAGTGTAGGACCGT	up	1.01581	0.022636	0.927325	391.262	397.45	350.057	300.987	498.831	420.673	456.212	660.585	0	574.994	413.48	329.571	335.082	428.924	238.524	296.202	531.718	714.108	464.298	615.159	123.586	332.552	300.605	339.075	387.042	352.279	551	171	731	464	477	1439	0	809	586	197	879	1299	461	461	158	431	591
805	hsa-miR-660-5p_R+1	TACCCATTGCATATCGGAGTTGT	up	1.01395	0.019987	0.928654	726.705	736.843	970.757	605.495	1143.69	993.659	526.987	777.645	0	653.887	920.098	630.702	754.411	864.783	879.072	821.142	632.677	584.873	619.85	763.827	102.988	729.789	847.048	812.213	1182.02	744.961	1528	344	1676	1096	551	1694	0	920	1304	377	1979	2619	1699	1278	188	353	789
806	rno-miR-544-5p_L+1	TCTTGTTAAAAAGCAGATTCT	down	0.930613	-0.103747	0.931667	1.40841	1.31068	11.4356	0	0	0	0	0	0	0	0	0	0	4.29255	0	4.49765	0	0	0	0	0	0	4.25958	3.52795	2.61221	2.00348	18	0	0	0	0	0	0	0	0	0	0	13	0	7	0	0	0
807	hsa-miR-1271-5p	CTTGGCACCTAGCAAGCACTCA	up	1.02076	0.0296382	0.931822	123.405	125.966	83.2259	80.9674	61.4156	66.1835	269.71	159.293	0	203.984	115.012	92.0122	254.647	125.144	91.0634	84.1702	77.402	54.6765	210.545	198.225	247.171	103.875	63.8937	102.311	123.644	123.882	131	46	90	73	282	347	0	287	163	55	668	379	176	131	23	33	268
808	hsa-miR-337-3p_L-1	TCCTATATGATGCCTTTCTTC	up	1.02067	0.0295159	0.93424	94.8805	96.8417	156.922	65.1259	68.9219	76.1564	113.814	173.065	0	60.4135	43.0414	163.949	142.953	97.738	119.003	140.712	0	81.1863	65.206	68.718	0	117.573	106.489	221.085	84.026	134.567	247	37	101	84	119	377	0	85	61	98	375	296	230	219	0	49	83
809	hsa-miR-203a-5p_R-3	AGTGGTTCTTAACAGTTCAACA	down	0.974705	-0.0369631	0.942866	237.569	231.559	574.322	441.8	474.947	475.977	24.8669	56.4642	0	92.3971	71.2653	182.351	86.1531	298.167	470.839	287.207	195.188	132.549	94.2738	46.2525	0	245.8	715.001	146.998	313.029	203.687	904	251	696	525	26	123	0	130	101	109	226	903	910	447	58	80	120
810	hsa-miR-1247-5p	ACCCGTCCCGTTCGTCCCCGGA	up	1.02315	0.0330162	0.944049	114.394	117.042	105.462	0	73.0163	87.0358	211.369	20.6576	0	162.761	172.166	92.0122	362.148	117.88	148.495	61.682	148.073	265.098	69.1341	33.6983	0	178.072	82.7575	62.3272	101.005	222.386	166	0	107	96	221	45	0	229	244	55	950	357	287	96	44	160	88
811	hsa-miR-30c-2-3p	CTGGGAGAAGGCTGTTTACTCT	up	1.01939	0.0277013	0.944343	10.2654	10.4645	8.89437	0	4.09437	9.06623	14.3463	14.6899	0	16.3472	8.46716	13.3836	24.3973	11.8871	8.7959	6.42521	0	8.28432	14.1411	7.929	0	11.0343	13.9958	15.6798	12.1903	24.7096	14	0	6	10	15	32	0	23	12	8	64	36	17	10	0	5	18
812	mmu-let-7j_1ss8TG	TGAGGTAGTAGTTTGTGCTGTTAT	down	0.987136	-0.0186795	0.948516	160.907	158.837	127.062	251.703	287.971	256.574	106.162	162.507	0	116.562	174.282	133.836	139.141	150.239	182.127	221.027	296.147	243.559	80.9183	107.042	0	147.632	184.987	171.302	144.542	151.597	200	143	422	283	111	354	0	164	247	80	365	455	352	344	88	147	103
813	hsa-miR-6511b-3p	CCTCACCACCCCTTCTGCCTGCA	down	0.973852	-0.0382257	0.949524	6.60766	6.43488	0	8.8008	0	0	13.3899	3.21341	0	18.4794	15.5231	0	12.1987	5.61333	11.9003	10.2803	0	0	0	13.8758	0	15.2198	0	5.87992	10.4488	11.687	0	5	0	0	14	7	0	26	22	0	32	17	23	16	0	0	0
814	cpo-miR-154-5p_R+1	TAGGTTATCCGTGTTGCCTTCGT	down	0.964069	-0.0527923	0.954577	1.52183	1.46715	6.98843	0	0	0	0	5.96776	0	0	0	0	2.66846	1.98118	3.10443	0	0	0	0	0	0	0	6.08511	3.91995	3.48294	1.66957	11	0	0	0	0	13	0	0	0	0	7	6	6	0	0	0	0
815	ssc-mir-4332-p5_1ss14CA	CGCCGCCGGGCGCATTTCCACC	up	1.05667	0.0795221	0.954736	13.1872	13.9345	9.21202	0	12.6243	8.61292	31.0836	1.14765	0	13.5042	10.5839	53.5344	0	26.911	0	0	0	145.804	0	1.65188	0	0	1.52128	0	1.08842	8.18088	14.5	0	18.5	9.5	32.5	2.5	0	19	15	32	0	81.5	0	0	0	88	0
816	hsa-let-7a-2-3p	CTGTACAGCCTCCTAGCTTTCC	up	1.028	0.0398372	0.962653	2.1816	2.24268	3.81187	0	0	0	5.73851	10.0993	0	4.97523	0	0	2.28725	0	0	0	0	0	6.28492	0	0	2.66346	0	8.23189	5.65978	3.33913	6	0	0	0	6	22	0	7	0	0	6	0	0	0	0	0	8
817	hsa-miR-98-3p_1ss22CT	CTATACAACTTACTACTTTCCT	down	0.993211	-0.00982745	0.972735	46.1855	45.8719	60.3546	47.5243	58.686	64.3703	27.7361	25.7073	0	36.9588	62.0925	70.2638	39.6457	57.1239	73.989	79.6726	53.8449	34.7941	16.4979	29.7338	0	44.5179	44.4213	59.5832	45.7136	71.4575	95	27	86	71	29	56	0	52	88	42	104	173	143	124	16	21	21
818	hsa-miR-374a-3p	CTTATCAGATTGTATTGTAATT	down	0.991028	-0.0130029	0.972835	176.308	174.726	274.455	295.707	316.631	353.583	17.2155	22.9529	0	140.728	221.557	71.9368	70.9047	311.045	212.136	186.331	97.5938	154.088	55.7786	16.5188	164.781	206.989	292.694	210.501	233.793	284.494	432	168	464	390	18	50	0	198	314	43	186	942	410	290	29	93	71
819	hsa-miR-127-5p_R+1	CTGAAGCTCAGAGGGCTCTGATT	down	0.989719	-0.0149087	0.973021	37.3826	36.9983	81.3199	0	58.686	40.798	5.73851	22.0348	0	25.5869	28.9295	25.0942	73.5732	82.2188	30.0095	30.841	16.8265	26.5098	14.1411	16.5188	0	63.1621	65.7192	49.7833	60.9515	74.1288	128	0	86	45	6	48	0	36	41	15	193	249	58	48	5	16	18
820	mmu-miR-300-3p_R-2	TATGCAAGGGCAAGCTCTCT	up	1.02192	0.0312776	0.973158	1.73928	1.7774	0	0	0	0	0	5.96776	0	0	4.23358	0	4.19329	6.93411	3.10443	0	0	0	0	0	0	7.2294	0	0	6.53052	4.00696	0	0	0	0	0	13	0	0	6	0	11	21	6	0	0	0	0
821	hsa-miR-214-3p	ACAGCAGGCACAGACAGGCAGT	up	1.00499	0.00717506	0.980157	1666.05	1674.36	1454.86	1548.94	1538.12	1393.48	2246.63	2320.54	0	958.797	879.173	3608.55	2015.45	2127.78	2139.47	1463.02	908.632	468.892	1077.08	1636.68	1215.26	2103.76	2931.81	2536.99	1576.03	1935.03	2290	880	2254	1537	2349	5055	0	1349	1246	2157	5287	6444	4135	2277	270	283	1371
822	hsa-miR-133a-5p	AGCTGGTAAAATGGAACCAAAT	up	1.0138	0.0197709	0.981557	0.774072	0.784753	1.58828	0	0	0	2.86926	0	0	0	2.46959	0	1.33423	1.15569	2.32833	0	0	0	0	0	0	1.71223	0	2.74396	0	2.50435	2.5	0	0	0	3	0	0	0	3.5	0	3.5	3.5	4.5	0	0	0	0
823	hsa-miR-4677-3p	TCTGTGAGACCAAAGAACTACT	down	0.991564	-0.0122225	0.98826	1.29818	1.28723	0	0	3.41198	0	0	4.59058	0	0	0	0	3.81208	3.63216	0	3.85513	0	0	3.92807	0	0	0	0	2.74396	3.04758	2.00348	0	0	5	0	0	10	0	0	0	0	10	11	0	6	0	0	5
824	hsa-miR-628-5p	ATGCTGACATATTTACTAGAGG	down	0.996333	-0.00529976	0.988904	13.0082	12.9605	17.1534	12.3211	23.8838	9.97286	0	18.3623	0	7.81821	29.6351	11.7106	9.149	15.5192	15.0048	21.8457	0	8.28432	14.9267	5.286	0	15.6003	14.6043	19.2077	22.6391	18.6991	27	7	35	11	0	40	0	11	42	7	24	47	29	34	0	5	19
825	hsa-miR-190a-3p_L+1	ACTATATATCAAACATATTCCT	down	0.995443	-0.00658983	0.991798	15.1416	15.0726	66.7078	0	13.6479	12.6927	0	3.21341	0	17.7687	19.7567	8.36474	17.9168	20.8023	31.5618	23.7733	0	0	0	0	0	16.3613	31.6426	24.3037	21.333	32.7235	105	0	20	14	0	7	0	25	28	5	47	63	61	37	0	0	0
826	hsa-miR-4423-3p	ATAGGCACCAAAAAGCAACAA	up	1.0031	0.0044623	0.997741	1.62567	1.63071	3.17656	0	0	0	0	0	0	0	0	0	16.392	0	0	0	0	0	0	0	0	0	0	8.62388	10.8842	0	5	0	0	0	0	0	0	0	0	0	43	0	0	0	0	0	0
827	hsa-miR-98-5p	TGAGGTAGTAAGTTGTATTGTT	down	0.99957	-0.000621214	0.997842	754.734	754.409	993.564	814.954	1182.49	1213.97	579.59	665.015	0	496.03	687.78	568.803	834.408	1016.31	777.816	872.576	662.965	856.93	614.39	406.494	247.171	849.683	914.197	1080.51	938.24	835.835	1563.9	463	1732.85	1339	606	1448.65	0	697.9	974.75	340	2188.85	3077.9	1503.3	1358.05	197	517.2	782.05
828	bta-miR-2478_L+2	TCGTATCCCACTTCTGACACCA	down	0.999729	-0.000391184	0.999518	17.365	17.3603	12.7062	22.8821	12.9655	16.7725	4.78209	2.75435	0	58.2812	11.2895	49.352	5.14631	11.3918	2.32833	9.63781	20.1918	4.14216	25.1397	10.2416	72.0916	5.13668	5.78086	11.9558	32.2172	9.51653	20	13	19	18.5	5	6	0	82	16	29.5	13.5	34.5	4.5	15	6	2.5	32
[truncated: 8 more columns]
